# Supplementary material for: Completion Rate and Positive Results Reporting Among Immunotherapy Trials in Breast Cancer, 2004-2023
Source: JAMA Netw Open. 2024 Jul 19;7(7):e2423390. doi: 10.1001/jamanetworkopen.2024.23390 (PMC11259908; doi:10.1001/jamanetworkopen.2024.23390)
Supplement: Supplement 2. — eTable. List of Included Trials [file jamanetwopen-e2423390-s002.xls]

## Sheet: Sheet1
Mariani M, Viale G, Galbardi B, et al. Completion rate and positive results reporting among immunotherapy trials in breast cancer, 2004-2023. JAMA Netw Open. 2024;7(7):e2423390. doi:10.1001/jamanetworkopen.2024.23390
Phase	Phase_DOC	Clinical Trial Gov	Anno	Year_Single_DOC	Year_categories_DOC	Disease setting	Disease_setting_DOC	Overall_stage_DOC	Type_of_disease	Type_of_disease_DOC	Breast cancer subtype	Breast_cancer_subtype_DOC	INCLUDING_TN	Immunotherapies	Type_of_immunecheckpoint_DOC	NAME.COMBI	Combined_treatments	Combo_DOC	Type_of_Combo_DOC	Type_of_Combo_Overall_DOC	Type_of_Combo_Overall_GB_DOC	Type_of_Overall_DOC	Type_of_Overall_RANK_DOC	Type_of_Immunotherapy_DOC	Immunecheckpoint_DOC	Primari Endpoint	Number_of_patients_DOC	Manual	Control	Number_of_patients_DOC	Reported Results 2019	Results randomized 2019	Estimated Study completion	Cohort_of_n	Automatical	Control	Before_Dec2022	Reported_DOC	Result_Randomized_DOC	Result_Overall	Type_of_report		Number	Study.Title	Study.URL	Acronym	Study.Status	Study.Results	Primary.Outcome.Measures
II	Phase I/II or II	NCT00083278	May 20, 2004	2004-2010	2004-2016	Metastatic	Metastatic	Metastatic stage	Only BC	Only BC	All	All	YES	Ipilimumab				No				Monotherapy	9	Immunecheckpoint	Yes	Absent	33		TRUE	33	No			<50		TRUE	Yes	No					NCT00083278	Study of MDX-010 in Stage IV Breast Cancer	https://clinicaltrials.gov/study/NCT00083278		COMPLETED	NO
II	Phase I/II or II	NCT01042379	January 5, 2010	2010	2004-2016	Neoadjuvant	Neoadjuvant	Early stage	Only BC	Only BC	All	All	YES	Pembrolizumab	Pembrolizumab	Pembro+Paclitaxel	Paclitaxel	Yes	Chemotherapy	Chemotherapy	Chemotherapy	Chemotherapy combo	3	Immunecheckpoint	Yes	pCR	29		TRUE	29	Yes	Positive		<50		TRUE	No						NCT01042379	I-SPY TRIAL: Neoadjuvant and Personalized Adaptive Novel Agents to Treat Breast Cancer	https://clinicaltrials.gov/study/NCT01042379	I-SPY	RECRUITING	NO	Determine whether adding experimental agents to standard neoadjuvant medications increases the probability of pathologic complete response (pCR) over standard neoadjuvant chemotherapy for each biomarker signature established at trial entry., Post surgery based on upto 36-week treatment
II	Phase I/II or II	NCT01502592	December 30, 2011	2011	2004-2016	Pre-surgical	Neoadjuvant	Early stage	Only BC	Only BC	All	All	YES	Ipilimumab		Ipi+Cryoablation	Cryoablation	Yes	Local therapy	Local therapy	Local therapy	Local therapy	6	Immunecheckpoint	Yes	safety	19		TRUE	19	No			<50		TRUE	Yes	No					NCT01502592	Pre-Operative, Single-Dose Ipilimumab and/or Cryoablation in Early Stage/Resectable Breast Cancer	https://clinicaltrials.gov/study/NCT01502592		COMPLETED	NO	safety, of pre-operative ipilimumab administration and intratumoral cryoablation administered either alone or in combination in patients with early stage breast cancer. Safety will be evaluated for all treated subjects using National Cancer Institute (NCI) Common Terminology Criteria for Adverse Events v4.0 (CTCAE)., 1 year|tolerability, If 5 of the 6 patients in study arm A and 5 of the 6 patien…
I/II	Phase I/II or II	NCT01862900	May 27, 2013	2013	2004-2016	Metastatic	Metastatic	Metastatic stage	Only BC	Only BC	All	All	YES	MEDI6469 (anti-OX40)		MEDI6469+RT	Stereotactic body radiation	Yes	Local therapy	Local therapy	Local therapy	Local therapy	6	T-cell targeted immunomodulator	No	safety	14		TRUE	14	No			<50		TRUE	Yes	No					NCT01862900	Stereotactic Body Radiation and Monoclonal Antibody to OX40 (MEDI6469) in Breast Cancer Patients With Metastatic Lesions	https://clinicaltrials.gov/study/NCT01862900	OX40 Breast	COMPLETED	NO	Determine the maximum tolerated dose and safety profile of radiation administered in combination with anti-OX40 in patients with metastatic breast cancer., A dose limiting toxicity (DLT) is defined as any greater than or equal to grade 3 non-hematologic toxicity (except hypothyroidism or vitiligo) that in the opinion of the investigator is considered at least possibly related to treatment. Grade …
II	Phase I/II or II	NCT01898117	July 12, 2013	2013	2004-2016	Metastatic	Metastatic	Metastatic stage	Only BC	Only BC	TNBC	TNBC	YES	Atezolizumab	Atezolizumab	Atezolizumab + CT	carboplatin and cyclophosphamide or paclitaxel	Yes	Chemotherapy	Chemotherapy	Chemotherapy	Chemotherapy combo	3	Immunecheckpoint	Yes	Validate the BRCA-like test	304		TRUE	304	Not yet?			>200		TRUE	No						NCT01898117	Triple-B Study;Carboplatin-cyclophosphamide Versus Paclitaxel With or Without Atezolizumab as First-line Treatment in Advanced Triple Negative Breast Cancer	https://clinicaltrials.gov/study/NCT01898117	Triple-B	ACTIVE_NOT_RECRUITING	NO	Validate the BRCA-like test, Validate the BRCA-like test in predicting differential PFS with first line alkylating and platinum agents when compared to paclitaxel in TNBC, assessed up to 120 months
I/II	Phase I/II or II	NCT02129556	May 2, 2014	2014	2004-2016	Metastatic	Metastatic	Metastatic stage	Only BC	Only BC	HER2-pos	HER2-pos	NO	Pembrolizumab	Pembrolizumab	Pembro+Trastuzumab	Trastuzumab	Yes	Molecular target therapies	Molecular target therapies	Molecular target therapies	Targeted therapy combo	5	Immunecheckpoint	Yes	safety, ORR	58		TRUE	58	Yes			50-200		TRUE	Yes	Yes		Positive	Manuscript		NCT02129556	Anti-PD-1 Monoclonal Antibody in Advanced, Trastuzumab-resistant, HER2-positive Breast Cancer	https://clinicaltrials.gov/study/NCT02129556	PANACEA	COMPLETED	YES	Dose-Limiting Toxicity (DLT) of MK-3475 in Combination With Trastuzumab, Determination of dose-limiting toxicity (DLT) which is defined as an adverse event or abnormal laboratory value assessed as suspected to be trial treatment related (possible, probable or definite) and unrelated to disease or disease progression. Toxicities and lab values will be graded according to the NCI CTCAE (v4.0). 1. A…
I	Phase I	NCT02303366	November 27, 2014	2014	2004-2016	Metastatic	Metastatic	Metastatic stage	Only BC	Only BC	All	All	YES	Pembrolizumab	Pembrolizumab	Pembro+RT	Stereotactic Ablative Body Radiosurgery	Yes	Local therapy	Local therapy	Local therapy	Local therapy	6	Immunecheckpoint	Yes	safety	15		TRUE	15	No			<50		TRUE	Yes	No					NCT02303366	Pilot Study of Stereotactic Ablation for Oligometastatic Breast Neoplasia in Combination With the Anti-PD-1 Antibody MK-3475	https://clinicaltrials.gov/study/NCT02303366	BOSTON II	COMPLETED	NO	Safety Profile - Summary of acute and long term adverse events as assessed by CTCAE v4.0, Safety profile will be evaluated using CTCAE v4.0 in all patients who have received at least one SABR treatment and one dose of MK-3475. Acute AE are defined as AE's occurring from the time from 1st SABR treatment to 30 days post end of MK-3475 treatment and long term AE are defined as AE's occurring after 3…
II	Phase I/II or II	NCT02322814	December 23, 2014	2014	2004-2016	Metastatic	Metastatic	Metastatic stage	Only BC	Only BC	TNBC	TNBC	YES	Atezolizumab	Atezolizumab	Atezo+Cobimetinib+Paclitaxel	Cobimetinib/Paclitaxel or Cobimetinib/Nab-Paclitaxel (34)	Yes	Multiple class	Multiple-way combo	Multiple-way combo	Multiple-way combo	1	Immunecheckpoint	Yes	PFS, ORR	169		TRUE	169	Yes	Negative		50-200		TRUE	Yes	Yes	Negative	Negative	Manuscript		NCT02322814	A Study of Cobimetinib Plus Paclitaxel, Cobimetinib Plus Atezolizumab Plus Paclitaxel, or Cobimetinib Plus Atezolizumab Plus Nab-Paclitaxel as Initial Treatment for Participants With Triple-Negative Breast Cancer That Has Spread	https://clinicaltrials.gov/study/NCT02322814		TERMINATED	YES	Cohort I: Progression-Free Survival, as Determined by Investigator Using Response Evaluation Criteria in Solid Tumors Version 1.1 (RECIST v1.1), PFS was defined as the time from randomization to the first occurrence of disease progression or relapse, as determined by the investigator, using RECIST v1.1. As per RECIST v1.1, progressive disease (PD) is defined as at least a 20% increase in the sum …
II	Phase I/II or II	NCT02395627	March 23, 2015	2015	2004-2016	Metastatic	Metastatic	Metastatic stage	Only BC	Only BC	HR+ (endocrine resistant BC)	ER+/HER2-	NO	Pembrolizumab	Pembrolizumab	Pembro+Vorinostat+Tam	Vorinostat and Tamoxifen	Yes		Multiple-way combo	Multiple-way combo	Multiple-way combo	1	Immunecheckpoint	Yes	ORR	38		TRUE	38	Yes	Negative		<50		TRUE	Yes	Yes	Negative	Negative	Manuscript		NCT02395627	Reversing Therapy Resistance With Epigenetic-Immune Modification	https://clinicaltrials.gov/study/NCT02395627		TERMINATED	YES	Objective Response Rate (ORR), Objective response rate (ORR) will be defined as the proportion of participants whose status is stable disease (SD) or better (complete response (CR), partial response (PR)) at 24 weeks' follow-up as measured by Response Evaluation Criteria in Solid Tumors (RECIST). The best overall response is the best response recorded from the start of the treatment until disease…
II	Phase I/II or II	NCT02411656	April 8, 2015	2015	2004-2016	Metastatic	Metastatic	Metastatic stage	Only BC	Only BC	HER2-neg	HER2-neg	YES	Pembrolizumab	Pembrolizumab			No				Monotherapy	9	Immunecheckpoint	Yes	ORR	71		TRUE	71	Yes			50-200		TRUE	No						NCT02411656	Pembrolizumab in Treating Patients With Stage IV Metastatic or Recurrent Inflammatory Breast Cancer or Triple-Negative Breast Cancer Who Have Achieved Clinical Response or Stable Disease to Prior Chemotherapy	https://clinicaltrials.gov/study/NCT02411656		ACTIVE_NOT_RECRUITING	NO	Rate of disease control, Defined as the percentage of patients either with measurable disease that maintain immune complete response (iCR), immune partial response, immune stable disease (iSD), or with non-measurable disease that achieve iCR or iSD, by 4 months or more in all evaluable patients. A disease control rate of 10% or lower will be considered treatment failure and the regimen will be re…
I/II	Phase I/II or II	NCT02423902	April 22, 2015	2015	2004-2016	Metastatic	Metastatic	Metastatic stage	Only BC	Only BC	All	All	YES	Ad-RTS-hIL-12				No				Monotherapy	9	Gene therapy	No	safety	9		TRUE	9	No			<50		TRUE	Yes	No					NCT02423902	A Study of Ad-RTS-hIL-12 With Veledimex in Subjects With Breast Cancer	https://clinicaltrials.gov/study/NCT02423902		COMPLETED	NO	Composite measure of safety and tolerability of Ad-RTS-hIL-12 immunotherapy following a first-or second-line standard treatment in HER2-negative subjects, or together with a first- or second-line anti-HER2 antibody therapy in HER2-positive subjects, Composite measure of safety and tolerability based on lab parameters, vitals, physical examination data and deaths, SAEs, and AEs resulting in patien…
III	Phase II/III or III	NCT02425891	April 24, 2015	2015	2004-2016	Metastatic	Metastatic	Metastatic stage	Only BC	Only BC	TNBC	TNBC	YES	Atezolizumab ¶	Atezolizumab	Atezo+Nab-paclitaxel	Nab-paclitaxel	Yes	Chemotherapy	Chemotherapy	Chemotherapy	Chemotherapy combo	3	Immunecheckpoint	Yes	PSF, OS, OS in PD-L1 +	902		TRUE	902	Yes	Negative		>200		TRUE	Yes	Yes	Negative	Negative	Manuscript		NCT02425891	A Study of Atezolizumab in Combination With Nab-Paclitaxel Compared With Placebo With Nab-Paclitaxel for Participants With Previously Untreated Metastatic Triple-Negative Breast Cancer (IMpassion130)	https://clinicaltrials.gov/study/NCT02425891		COMPLETED	YES	Progression Free Survival (PFS) According to Response Evaluation Criteria in Solid Tumors (RECIST) Version 1.1 (v1.1) in All Randomized Participants, PFS was defined as the time from randomization to the occurrence of disease progression, as determined by investigators from tumor assessments per RECIST v1.1, or death from any cause, whichever occurred first., Baseline up to approximately 34 month…
I	Phase I	NCT02427581	April 28, 2015	2015	2004-2016	Adjuvant (residual disease)	Adjuvant	Early stage	Only BC	Only BC	TNBC	TNBC	YES	Vaccine + Poly ICLC		Poly ICLC		Yes	Immunomodulators	Immunomodulators	Immunomodulators	Immuno/Immuno combo	4	Cancer vaccine	No	safety	15		TRUE	15	No			<50		TRUE	No						NCT02427581	Safety and Immunogenicity of a Personalized Synthetic Long Peptide Breast Cancer Vaccine Strategy in Patients With Persistent Triple-Negative Breast Cancer Following Neoadjuvant Chemotherapy	https://clinicaltrials.gov/study/NCT02427581		WITHDRAWN	NO	Safety of the vaccine regimen as measured by grade and frequency of adverse events, -Toxicity will be characterized according to the National Cancer Institute Common Terminology Criteria for Adverse Events version 4.0 (CTCAE). -Subjects who are immunized with the synthetic long peptide vaccine will be evaluated at the time of each vaccination. Follow-up on subject well-being will be performed by …
II	Phase I/II or II	NCT02447003	May 18, 2015	2015	2004-2016	Metastatic	Metastatic	Metastatic stage	Only BC	Only BC	TNBC	TNBC	YES	Pembrolizumab (37)	Pembrolizumab			No				Monotherapy	9	Immunecheckpoint	Yes	ORR	254		TRUE	254	Yes			>200		TRUE	Yes	Yes		Negative	Manuscript		NCT02447003	Study of Pembrolizumab (MK-3475) Monotherapy for Metastatic Triple-Negative Breast Cancer (MK-3475-086/KEYNOTE-086)	https://clinicaltrials.gov/study/NCT02447003		COMPLETED	YES	Objective Response Rate (ORR) Per Response Evaluation Criteria in Solid Tumors Version 1.1 (RECIST 1.1) by Central Imaging Vendor (CIV) in All Cohort A Participants, ORR was defined as the percentage of participants who had a Complete Response (CR: disappearance of all target lesions) or a Partial Response (PR: ≥30% decrease in sum of diameters \[SOD\] of target lesions) per RECIST 1.1 by CIV. OR…
I/II	Phase I/II or II	NCT02489448	July 3, 2015	2015	2004-2016	Neoadjuvant	Neoadjuvant	Early stage	Only BC	Only BC	TNBC	TNBC	YES	Durvalumab	Durvalumab	Durva+NabP->AC	Nab-paclitaxel → ddAC	Yes	Chemotherapy	Chemotherapy	Chemotherapy	Chemotherapy combo	3	Immunecheckpoint	Yes	pCR	68		TRUE	68	Yes			50-200		TRUE	Yes	Yes		Positive	Manuscript		NCT02489448	Neoadjuvant MEDI4736 Concomitant With Weekly Nab-paclitaxel and Dose-dense AC for Stage I-III Triple Negative Breast Cancer	https://clinicaltrials.gov/study/NCT02489448		COMPLETED	YES	Pathologic Complete Response (pCR), Pathologic response will be assessed in the surgically resected cancer and lymph nodes after completion of all chemotherapy by the local pathologist as part of routine care. Pathologic complete response is defined as no invasive cancer in the resected breast tissue and lymph nodes (ypT0/Tis, ypN0). The outcome was changed from 19 weeks at the time of results en…
II	Phase I/II or II	NCT02499367	July 16, 2015	2015	2004-2016	Metastatic	Metastatic	Metastatic stage	Only BC	Only BC	TNBC	TNBC	YES	Nivolumab	Nivolumab	Nivo+Doxo or CTX o RT	Doxorubicin low dose, Cyclophosphamide metronomic, Radiation therapy, Cisplatin	Yes	Multiple class	Multiple-way combo	Multiple-way combo	Multiple-way combo	1	Immunecheckpoint	Yes	PFS, ORR	84		TRUE	84	Yes	Neutral		50-200		TRUE	No						NCT02499367	Nivolumab After Induction Treatment in Triple-negative Breast Cancer (TNBC) Patients	https://clinicaltrials.gov/study/NCT02499367	TONIC	ACTIVE_NOT_RECRUITING	NO	Progression free survival, Time from randomization todate of first tumor progression, assessed monthly until progression; median 12 months
I/II	Phase I/II or II	NCT02513472	July 31, 2015	2015	2004-2016	Metastatic	Metastatic	Metastatic stage	Only BC	Only BC	TNBC	TNBC	YES	Pembrolizumab	Pembrolizumab	Pembro+Eribulin	Eribulin mesylate	Yes	Chemotherapy	Chemotherapy	Chemotherapy	Chemotherapy combo	3	Immunecheckpoint	Yes	ORR	258		TRUE	258	Yes			>200		TRUE	Yes	Yes		Positive	Manuscript		NCT02513472	Study to Evaluate the Efficacy and Safety of Eribulin Mesylate in Combination With Pembrolizumab in Participants With Metastatic Triple-Negative Breast Cancer (mTNBC)	https://clinicaltrials.gov/study/NCT02513472	ENHANCE-1	COMPLETED	YES	Objective Response Rate (ORR), ORR was defined as percentage of participants with confirmed best overall response (BOR) of complete response (CR) or partial response (PR) using independent imaging review (IIR) based on Response Evaluation Criteria in Solid Tumors (RECIST) 1.1. BOR of CR and PR was confirmed by a subsequent CR assessment and CR or PR assessment, respectively at least 4 weeks later…
II	Phase I/II or II	NCT02530489	August 21, 2015	2015	2004-2016	Neoadjuvant	Neoadjuvant	Early stage	Only BC	Only BC	TNBC	TNBC	YES	Atezolizumab	Atezolizumab	Atezo+Nab-paclitaxel	Nab-paclitaxel	Yes	Chemotherapy	Chemotherapy	Chemotherapy	Chemotherapy combo	3	Immunecheckpoint	Yes	pCR	37		TRUE	37	Yes			<50		TRUE	No						NCT02530489	Nab-Paclitaxel and Atezolizumab Before Surgery in Treating Patients With Triple Negative Breast Cancer	https://clinicaltrials.gov/study/NCT02530489		ACTIVE_NOT_RECRUITING	NO	Pathologic complete response (pCR)/residual cancer burden (RCB)-0 + RCB-I responses in patients with triple-negative breast cancer, The proportion of patients with pCR (RCB-0) or RCB-I will be estimated as the response rate along with an appropriate 95% confidence interval. The proportion of patients in the remaining RCB categories will be estimated with confidence intervals as well., Up to 3 yea…
II	Phase I/II or II	NCT02536794	September 1, 2015	2015	2004-2016	Metastatic	Metastatic	Metastatic stage	Only BC	Only BC	HER2-neg	HER2-neg	YES	Durvalumab Tremelimumab	Durvalumab	Durva+Treme		Yes	T-cell targeted immunomodulator	T-cell targeted immunomodulator	T-cell targeted immunomodulator	Immuno/Immuno combo	4	Immunecheckpoint	Yes	ORR	30		TRUE	30	Yes			<50		TRUE	Yes	Yes		Negative	Manuscript		NCT02536794	MEDI4736 and Tremelimumab in Treating Patients With Metastatic HER2 Negative Breast Cancer	https://clinicaltrials.gov/study/NCT02536794		COMPLETED	YES	Overall Response Rate (ORR) in Patients With Metastatic HER2 Negative Breast Cancer Treated With Durvalumab in Combination With Tremelimumab, Overall response rate is defined as the number of patients with partial response (PR), plus those with complete response (CR) using the Response Evaluation Criteria in Solid Tumors (RECIST) Version 1.1 with the following definitions: Complete Response - Dis…
III	Phase II/III or III	NCT02555657	September 21, 2015	2015	2004-2016	Metastatic	Metastatic	Metastatic stage	Only BC	Only BC	TNBC	TNBC	YES	Pembrolizumab‡ (38)	Pembrolizumab			No				Monotherapy	9	Immunecheckpoint	Yes	OS in PD-L!1+	622		TRUE	622	Yes	Negative		>200		TRUE	Yes	Yes	Negative	Negative	Manuscript		NCT02555657	Study of Single Agent Pembrolizumab (MK-3475) Versus Single Agent Chemotherapy for Metastatic Triple Negative Breast Cancer (MK-3475-119/KEYNOTE-119)	https://clinicaltrials.gov/study/NCT02555657		COMPLETED	YES	Overall Survival in Participants With Programmed Cell Death Ligand 1 (PD-L1) With Combined Positive Score (CPS) ≥10, Overall survival (OS) was defined as the time from randomization to death due to any cause., Up to approximately 36 months (through Final Analysis database cutoff date of 11-April-2019)|Overall Survival in Participants With PD-L1 CPS ≥1, Overall survival (OS) was defined as the tim…
II	Phase I/II or II	NCT02563925	September 30, 2015	2015	2004-2016	Metastatic (brain)	Metastatic	Metastatic stage	Only BC	Only BC	All	All	YES	Tremelimumab		Treme+RT	Brain radiotherapy or Stereotactic	Yes	Local therapy	Local therapy	Local therapy	Local therapy	6	Immunecheckpoint	Yes	PFS	28		TRUE	28	Yes			<50		TRUE	Yes	Yes		Negative	Manuscript		NCT02563925	Brain Irradiation and Tremelimumab in Metastatic Breast Cancer	https://clinicaltrials.gov/study/NCT02563925		COMPLETED	YES	Progression Free Survival (irPFS), will be defined as the time from the first dose of tremelimumab until death or progressive disease, as measured by irRC. Progression is defined using Response Evaluation Criteria In Solid Tumors Criteria (RECIST v1.0), as a 20% increase in the sum of the longest diameter of target lesions, or a measurable increase in a non-target lesion, or the appearance of new…
I	Phase I	NCT02605915	November 16, 2015	2015	2004-2016	Metastatic	Metastatic	Metastatic stage	Only BC	Only BC	HER2-pos	HER2-pos	NO	Atezolizumab	Atezolizumab	Atezo+TDM1 or Trast/Pert+/-Doce-Carbo	Trastuzumab/pertuzumab or T-DM1 or Trastuzumab/Pertuzumab/Carboplatin/Docetaxel	Yes		Multiple-way combo	Multiple-way combo	Multiple-way combo	1	Immunecheckpoint	Yes	safety	98		TRUE	98	Yes			50-200		TRUE	Yes	Yes		Positive	Manuscript		NCT02605915	Safety and Pharmacokinetics of Atezolizumab Combination Treatments in Participants With HER2-Positive and HER2-Negative Breast Cancer	https://clinicaltrials.gov/study/NCT02605915		COMPLETED	NO	Percentage of Participants With Dose Limiting Toxicities (DLT) - Cohort 1A, 1B, 1C, 1D, 1F, Baseline up to Day 21|Percentage of Participants With DLT - Cohort 1E, Baseline up to Day 28|Percentage of Participants With Adverse Events (AEs) According to National Cancer Institute Common Terminology Criteria for AEs, Version 4.0 (NCI CTCAE V4.0), Baseline up to approximately 3 years
II	Phase I/II or II	NCT02614833	November 25, 2015	2015	2004-2016	Metastatic	Metastatic	Metastatic stage	Only BC	Only BC	ER+	ER+/HER2-	NO	IMP321 (LAG-3 fusion protein)		IMP321+Paclitaxel	Paclitaxel	Yes		Chemotherapy	Chemotherapy	Chemotherapy combo	3	T-cell targeted immunomodulator	No	safety, PFS	242		TRUE	242	Yes	Negative		>200		TRUE	Yes	Yes	Negative	Negative	Manuscript		NCT02614833	IMP321 (Eftilagimod Alpha) as Adjunctive to a Standard Chemotherapy Paclitaxel Metastatic Breast Carcinoma	https://clinicaltrials.gov/study/NCT02614833		COMPLETED	NO	Stage 1 to determine the recommended phase two dose for the randomised phase, Up to 12 months|Assessment of Progression-Free Survival (PFS), Up to 37 month
III	Phase II/III or III	NCT02620280	December 2, 2015	2015	2004-2016	Neoadjuvant	Neoadjuvant	Early stage	Only BC	Only BC	TNBC	TNBC	YES	Atezolizumab§	Atezolizumab	Atezo+NabP/Carbo	Nab-paclitaxel/Carboplatin	Yes	Chemotherapy	Chemotherapy	Chemotherapy	Chemotherapy combo	3	Immunecheckpoint	Yes	EFS	272		TRUE	272	Yes	Negative		>200		TRUE	No						NCT02620280	Neoadjuvant Therapy in TRIPle Negative Breast Cancer With antiPDL1	https://clinicaltrials.gov/study/NCT02620280	NeoTRIPaPDL1	ACTIVE_NOT_RECRUITING	NO	Event Free Survival (EFS), To compare EFS (disease progression while on neoadjuvant therapy or disease recurrence after surgery) in the two study arms, 5 years after the randomization of the last patient
I	Phase I	NCT02622074	December 4, 2015	2015	2004-2016	Neoadjuvant	Neoadjuvant	Early stage	Only BC	Only BC	TNBC (LABC)	TNBC	YES	Pembrolizumab (39)	Pembrolizumab	Pembro+NabP/Carbo->AC	Nab-paclitaxel → AC or Nab-paclitaxel/Carboplatin → AC	Yes	Chemotherapy	Chemotherapy	Chemotherapy	Chemotherapy combo	3	Immunecheckpoint	Yes	safety	60		TRUE	60	Yes	Neutral		50-200		TRUE	Yes	Yes	Neutral	Positive	Manuscript		NCT02622074	Safety and Efficacy Study of Pembrolizumab (MK-3475) in Combination With Chemotherapy as Neoadjuvant Treatment for Participants With Triple Negative Breast Cancer (TNBC) (MK-3475-173/KEYNOTE-173)	https://clinicaltrials.gov/study/NCT02622074		COMPLETED	YES	Number of Participants With Dose Limiting Toxicities (DLTs) Graded Using National Cancer Institute Common Toxicity Criteria for Adverse Events Version 4.0 (NCI CTCAE v4.0), The following events, if considered to be study-treatment-related by the Investigator, were considered a DLT: * Hematologic: * Grade 4 neutropenia lasting ≥8 days; * Febrile neutropenia Grade 3 or Grade 4; or * Grade 4 thrombo…
I/II	Phase I/II or II	NCT02628132	December 11, 2015	2015	2004-2016	Metastatic	Metastatic	Metastatic stage	Only BC	Only BC	TNBC	TNBC	YES	Durvalumab	Durvalumab	Durva+Paclitaxel	Paclitaxel	Yes	Chemotherapy	Chemotherapy	Chemotherapy	Chemotherapy combo	3	Immunecheckpoint	Yes	safety	22		TRUE	22	Yes			<50		TRUE	Yes	Yes		Positive	Manuscript		NCT02628132	Study of Safety and Efficacy of Durvalumab in Combination With Paclitaxel in Metastatic Triple Negative Breast Cancer Patients	https://clinicaltrials.gov/study/NCT02628132		COMPLETED	NO	Number of patients with adverse events (severe and non-severe), 12 months
II	Phase I/II or II	NCT02648477	January 7, 2016	2016	2004-2016	Metastatic	Metastatic	Metastatic stage	Only BC	Only BC	HER2-neg	HER2-neg	YES	Pembrolizumab	Pembrolizumab	Pembro+Doxo o AI	Doxorubicin or Letrozole or Anastrozole or Exemestane	Yes	Chemotherapy	Chemotherapy	Chemotherapy	Chemotherapy combo	3	Immunecheckpoint	Yes	safety,ORR, OS in PD-L1 neg	30		TRUE	30	Yes			<50		TRUE	Yes	Yes		Negative	Manuscript		NCT02648477	Pembrolizumab and Doxorubicin Hydrochloride or Anti-Estrogen Therapy in Treating Patients With Triple-Negative or Hormone Receptor-Positive Metastatic Breast Cancer	https://clinicaltrials.gov/study/NCT02648477		ACTIVE_NOT_RECRUITING	YES	Number of Participants With Overall Response, Per Response Evaluation Criteria In Solid Tumors Criteria (RECIST v1.0) for target lesions and assessed by MRI: Complete Response (CR), Disappearance of all target lesions; Partial Response (PR), \>=30% decrease in the sum of the longest diameter of target lesions; Overall Response (OR) = CR + PR, Up to 3 years
I	Phase I	NCT02649686	January 7, 2016	2016	2004-2016	Metastatic	Metastatic	Metastatic stage	Only BC	Only BC	HER2-pos	HER2-pos	NO	Durvalumab	Durvalumab	Durva+Trastuzumab	Trastuzumab	Yes		Molecular target therapies	Molecular target therapies	Targeted therapy combo	5	Immunecheckpoint	Yes	safety	15		TRUE	15	Yes			<50		TRUE	Yes	Yes		Positive	Manuscript		NCT02649686	Durvalumab in Patients With HER-2 Positive Metastatic Breast Cancer Receiving Trastuzumab	https://clinicaltrials.gov/study/NCT02649686		COMPLETED	NO	Confirm the recommended phase II dose of durvalumab given to patients with advanced/recurrent HER-2 positive metastatic breast cancer (MBC) who are receiving treatment with trastuzumab, 18 months
II	Phase I/II or II	NCT02658812	January 20, 2016	2016	2004-2016	Metastatic (10)	Metastatic	Metastatic stage	Only BC	Only BC	All	All	YES	T-VEC (Talimogene Laherparepvec)				No				Monotherapy	9	Local therapy	No	ORR	11		TRUE	11	Yes			<50		TRUE	Yes	Yes		Negative	Manuscript		NCT02658812	Talimogene Laherparepvec in Treating Patients With Recurrent Breast Cancer That Cannot Be Removed by Surgery	https://clinicaltrials.gov/study/NCT02658812		TERMINATED	YES	Number of Participants With Overall Response Rate (ORR), Overall Response Rate defined as the rate of patients who achieved a partial response or complete response as the best response for the measurable and nonmeasurable disease. Evaluated using RECIST ver.1.1. Complete Response (CR): Disappearance of all target and non-target lesions at a minimum of 4 weeks. Partial Response (PR): At least a 30…
II	Phase I/II or II	NCT02685059	February 18, 2016	2016	2004-2016	Neoadjuvant	Neoadjuvant	Early stage	Only BC	Only BC	TNBC	TNBC	YES	Durvalumab (8)	Durvalumab	Durva+NabP->EC	Nab-paclitaxel → Epirubicin/Cyclophosphamide	Yes	Chemotherapy	Chemotherapy	Chemotherapy	Chemotherapy combo	3	Immunecheckpoint	Yes	pCR	174		TRUE	174	Yes	Negative		50-200		TRUE	Yes	Yes	Negative	Negative	Manuscript		NCT02685059	Addition of PD-L1 Antibody MEDI4736 to a Taxane-anthracycline Chemotherapy in Triple Negative Breast Cancer	https://clinicaltrials.gov/study/NCT02685059	GeparNuevo	COMPLETED	NO	pathological complete response (pCR= ypT0 ypN0), To compare the pathological complete response (pCR= ypT0 ypN0) rates of neoadjuvant treatment of sequential, nab-Paclitaxel followed by EC +/- the PD-L1 antibody MEDI4736 in patients with early triple negative breast cancer., 22 weeks
I/II	Phase I/II or II	NCT02708680	March 15, 2016	2016	2004-2016	Metastatic	Metastatic	Metastatic stage	Only BC	Only BC	TNBC	TNBC	YES	Atezolizumab (2)	Atezolizumab	Atezo+Etinostat	Etinostat	Yes	Molecular target therapies	Molecular target therapies	Molecular target therapies	Targeted therapy combo	5	Immunecheckpoint	Yes	safety, PFS	81		TRUE	81	Yes	Negative		50-200		TRUE	Yes	Yes	Negative	Negative	Manuscript		NCT02708680	Randomized Phase 2 Study of Atezolizumab and Entinostat in Patients With aTN Breast Cancer With Phase 1b Lead In	https://clinicaltrials.gov/study/NCT02708680		COMPLETED	YES	Phase 1b: Participants Experiencing DLT, Phase 1b employed a classical 3+3 design, with the determination of DLT based on entinostat in combination with atezolizumab within the first cycle of treatment (that is, between Day 1 to Day 21 of Cycle 1). Six participants were required to be treated in a dose level for it to be considered MTD or the Recommended Phase 2 Dose (RP2D). A DLT was defined as …
II/III	Phase II/III or III	NCT02725489	April 1, 2016	2016	2004-2016	Metastatic	Metastatic	Metastatic stage	Only BC	Only BC	All	All	YES	Durvalumab Autologous Tumor Cell” Immunotherapy (Vigil™)	Durvalumab	Durva+Vigil		Yes	Cancer vaccine	Cancer vaccine	Cancer vaccine	Immuno/Immuno combo	4	Immunecheckpoint	Yes	safety, ORR	13		TRUE	13	Yes			<50		TRUE	Yes	Yes		Positive	Manuscript		NCT02725489	Pilot Study of Durvalumab and Vigil in Advanced Women's Cancers	https://clinicaltrials.gov/study/NCT02725489		COMPLETED	NO	Number of treatment-emergent AEs of Vigil + Durvalumab, The safety evaluation will include collection of AEs, SAEs and changes from baseline in laboratory evaluations, vital signs, ECGs and physical exams. AEs will be graded according to the NCI CTCAE v4.03., Up to 90 days after last dose of study treatment
II	Phase I/II or II	NCT02730130	April 6, 2016	2016	2004-2016	Metastatic	Metastatic	Metastatic stage	Only BC	Only BC	TNBC	TNBC	YES	Pembrolizumab	Pembrolizumab	Pembro+RT	Radiotherapy	Yes	Local therapy	Local therapy	Local therapy	Local therapy	6	Immunecheckpoint	Yes	ORR in Unirradiated Lesions	17		TRUE	17	Yes			<50		TRUE	Yes	Yes		Positive	Manuscript		NCT02730130	Study to Assess the Efficacy of Pembrolizumab Plus Radiotherapy in Metastatic Triple Negative Breast Cancer Patients	https://clinicaltrials.gov/study/NCT02730130		COMPLETED	YES	Overall Response Rate in Unirradiated Lesions, RECIST v. 1.1 criteria will be used., 13 weeks
I/II	Phase I/II or II	NCT02734290	April 12, 2016	2016	2004-2016	Metastatic	Metastatic	Metastatic stage	Only BC	Only BC	TNBC	TNBC	YES	Pembrolizumab	Pembrolizumab	Pembro+Paclitaxel or Cape	Paclitaxel, capecitabine	Yes	Chemotherapy	Chemotherapy	Chemotherapy	Chemotherapy combo	3	Immunecheckpoint	Yes	safety	29		TRUE	29	Yes			<50		TRUE	No						NCT02734290	Standard of Care Chemotherapy Plus Pembrolizumab for Breast Cancer	https://clinicaltrials.gov/study/NCT02734290		ACTIVE_NOT_RECRUITING	NO	Treatment-Associated Adverse Events, The count of serious adverse events and grade III/IV treatment-associated adverse events requiring discontinuation of pembrolizumab during that period., 6 weeks|Number of patients who complete chemotherapy without a dose delay of more than 21 days., The number of patients who complete 6 weeks of chemotherapy without requiring a dose delay of more than 21 days.…
II	Phase I/II or II	NCT02752685	April 27, 2016	2016	2004-2016	Metastatic	Metastatic	Metastatic stage	Only BC	Only BC	HER2-neg	HER2-neg	YES	Pembrolizumab	Pembrolizumab	Pembro+Nab-paclitaxel	Nab-paclitaxel	Yes	Chemotherapy	Chemotherapy	Chemotherapy	Chemotherapy combo	3	Immunecheckpoint	Yes	ORR	70		TRUE	70	Yes			50-200		TRUE	No						NCT02752685	Phase II Study of Pembrolizumab and Nab-paclitaxel in HER-2 Negative Metastatic Breast Cancer	https://clinicaltrials.gov/study/NCT02752685		ACTIVE_NOT_RECRUITING	NO	Percentage of Participants with Best Overall Response Rate (BORR) of Complete Response or Partial Response, Overall response measured by RECIST version 1.1 and will be used in this study for assessment of tumor response. Complete response (CR) defined as disappearance of all target lesions; and partial response (PR) defined as at least a 30% decrease in the sum of diameters of target lesions, tak…
II	Phase I/II or II	NCT02755272	April 28, 2016	2016	2004-2016	Metastatic	Metastatic	Metastatic stage	Only BC	Only BC	TNBC	TNBC	YES	Pembrolizumab (6)	Pembrolizumab	Pembro+Carbo/Gem	Carboplatin/Gemcitabine	Yes	Chemotherapy	Chemotherapy	Chemotherapy	Chemotherapy combo	3	Immunecheckpoint	Yes	safety, ORR	87		TRUE	87	Yes	Neutral		50-200		TRUE	No						NCT02755272	A Study of Pembrolizumab With Carboplatin and Gemcitabine in Patients With Metastatic Triple Negative Breast Cancer	https://clinicaltrials.gov/study/NCT02755272		ACTIVE_NOT_RECRUITING	NO	Objective Response Rate, Evaluate antitumor activity by assessing the percentage of patients with evidence of complete response or partial response per RECIST 1.1 criteria., Up to 24 months|Incidence of Treatment-Related Adverse Events, The safety and tolerability of Pembrolizumab in Combination with Carboplatin and Gemcitabine will be evaluated from the results of reported signs and symptoms, sc…
II	Phase I/II or II	NCT02768701	May 11, 2016	2016	2004-2016	Metastatic	Metastatic	Metastatic stage	Only BC	Only BC	TNBC	TNBC	YES	Pembrolizumab	Pembrolizumab	Pembro+CTX	Cyclophosphamide (4)	Yes	Chemotherapy	Chemotherapy	Chemotherapy	Chemotherapy combo	3	Immunecheckpoint	Yes	PFS	40		TRUE	40	Yes			<50		TRUE	Yes	Yes		Negative	Manuscript		NCT02768701	Study Of Single-dose Cyclophosphamide +Pembrolizumab In Patients With Metastatic Triple Negative Breast Cancer	https://clinicaltrials.gov/study/NCT02768701		COMPLETED	YES	The Progression Free Survival (PFS), PFS is defined as the time from day1 of the study treatment until disease progression or death. Disease progression is defined as per Response Evaluation Criteria In Solid Tumors Criteria (RECIST)1.1 based on computerized tomography (CT), magnetic resonance imaging (MRI), or positron emission tomography (PET) images or assessment of the physician. RECIST v.1.1…
II	Phase I/II or II	NCT02778685	May 20, 2016	2016	2004-2016	Metastatic	Metastatic	Metastatic stage	Only BC	Only BC	ER+	ER+/HER2-	NO	Pembrolizumab	Pembrolizumab	Pembro+Palbociclib+Letro	Letrozole and Palbociclib	Yes		Molecular target therapies	Molecular target therapies	Targeted therapy combo	5	Immunecheckpoint	Yes	ORR	47		TRUE	47	Yes			<50		TRUE	No						NCT02778685	Pembrolizumab, Endocrine Therapy, and Palbociclib in Treating Postmenopausal Patients With Newly Diagnosed Metastatic Stage IV Estrogen Receptor Positive Breast Cancer	https://clinicaltrials.gov/study/NCT02778685		ACTIVE_NOT_RECRUITING	NO	Response rate (complete response or partial response), Will be assessed using Response Evaluation Criteria in Solid Tumors (RECIST) version 1.1., Up to 24 months
I/II	Phase I/II or II	NCT02779855	May 20, 2016	2016	2004-2016	Neoadjuvant	Neoadjuvant	Early stage	Only BC	Only BC	TNBC	TNBC	YES	T-VEC (Talimogene Laherparepvec)		T-VEC+Paclitaxel	Paclitaxel	Yes	Chemotherapy	Multiple-way combo	Multiple-way combo	Multiple-way combo	3	Local therapy	No	safety, pCR	50		TRUE	50	Yes			50-200		TRUE	Yes	Yes		Positive	Manuscript		NCT02779855	Talimogene Laherparepvec in Combination With Neoadjuvant Chemotherapy in Triple Negative Breast Cancer	https://clinicaltrials.gov/study/NCT02779855		ACTIVE_NOT_RECRUITING	YES	Phase I: Maximum Tolerated Dose (MTD) / Recommended Phase II Dose (RP2D), MTD/RP2D of talimogene laherparepvec administered with neoadjuvant paclitaxel- doxorubicin/cyclophosphamide chemotherapy., Up to 6 months|Phase II: Percentage of Participants With Pathologic Complete Response Rate (pCR), Perceptage of participants with pCR following study treatment, defined as: Disappearance of histopatholo…
I	Phase I	NCT02792114	June 7, 2016	2016	2004-2016	Metastatic	Metastatic	Metastatic stage	Only BC	Only BC	HER2-neg	HER2-neg	YES	Mesothelin-targeted T cells		Mesothelin-T cells+CTX	Cyclophosphamide	Yes	Chemotherapy	Multiple-way combo	Multiple-way combo	Multiple-way combo	3	CAR-T	No	MTD	186		TRUE	186	Not yet?			50-200		TRUE	No						NCT02792114	T-Cell Therapy for Advanced Breast Cancer	https://clinicaltrials.gov/study/NCT02792114		ACTIVE_NOT_RECRUITING	NO	Maximum tolerated does (MTD), We have designed the dose-escalation using a standard 3+3 design. In this design, patients will be treated in sequential groups of 3 to 6 patients per T cell dose. With 4 dose levels, the projected trial size for this study is a minimum of 4 and a maximum of 24 patients., 2 years
I	Phase I	NCT02802098	June 16, 2016	2016	2004-2016	Metastatic	Metastatic	Metastatic stage	Only BC	Only BC	HER2-neg	HER2-neg	YES	Durvalumab	Durvalumab	Durva+Bevacizumab	Bevacizumab	Yes	Antiangiogenetic	Antiangiogenetic	Antiangiogenetic	Antiangiogenetic combo	2	Immunecheckpoint	Yes	blood, PFS, OS	25		TRUE	25	Yes			<50		TRUE	Yes	Yes		Positive	Manuscript		NCT02802098	Abrogation of Chronic Monoclonal Antibody Treatment-induced T-cell Exhaustion With DURVALUMAB in Advanced HER-2 Negative Breast Cancer	https://clinicaltrials.gov/study/NCT02802098		COMPLETED	NO	To compare different peripheral blood mononuclear cells subpopulations at baseline or during treatment among patients showing benefit ro not from the combinations, Determine the immunodynamics changes from baseline in peripheral blood and in the tumor of combined administration of DURVALUMAB and the monoclonal antibody bevacizumab in advanced HER-2- negative breast cancer patients that have progr…
III	Phase II/III or III	NCT02819518	June 30, 2016	2016	2004-2016	Metastatic	Metastatic	Metastatic stage	Only BC	Only BC	TNBC	TNBC	YES	Pembrolizumab (5)	Pembrolizumab	Pembro+Chemo(TPC)	Nab-paclitaxel, Paclitaxel, Gemcitabine/Carboplatin	Yes	Chemotherapy	Chemotherapy	Chemotherapy	Chemotherapy combo	3	Immunecheckpoint	Yes	safety, PFS, OS	882		TRUE	882	Yes	Positive		>200		TRUE	Yes	Yes	Positive	Positive	Manuscript		NCT02819518	Study of Pembrolizumab (MK-3475) Plus Chemotherapy vs. Placebo Plus Chemotherapy for Previously Untreated Locally Recurrent Inoperable or Metastatic Triple Negative Breast Cancer (MK-3475-355/KEYNOTE-355)	https://clinicaltrials.gov/study/NCT02819518		COMPLETED	YES	Part 1: Percentage of Participants Who Experienced an Adverse Event (AE) - All Participants, An AE is defined as any unfavorable and unintended sign, symptom, disease, or worsening of preexisting condition temporally associated with study treatment and irrespective of causality to study treatment., Up to approximately 39 months|Part 1: Percentage of Participants Who Discontinued Study Drug Due to…
I	Phase I	NCT02826434	July 11, 2016	2016	2004-2016	Adjuvant	Adjuvant	Early stage	Only BC	Only BC	TNBC	TNBC	YES	Durvalumab PVX-410 (Vaccine)	Durvalumab	Durva+PVX-410		Yes	Cancer vaccine	Cancer vaccine	Cancer vaccine	Immuno/Immuno combo	4	Immunecheckpoint	Yes	safety	22		TRUE	22	Yes			<50		TRUE	No						NCT02826434	Adjuvant PVX-410 Vaccine and Durvalumab in Stage II/III Triple Negative Breast Cancer	https://clinicaltrials.gov/study/NCT02826434		ACTIVE_NOT_RECRUITING	NO	Dose Limiting Toxicity Rate of PVX-410 in Combination With Durvalumab, To assess the safety of the vaccine and PDL1 inhibitor., 4 Weeks
II	Phase I/II or II	NCT02833233	July 14, 2016	2016	2004-2016	Neoadjuvant (Pre-operative)	Neoadjuvant	Early stage	Only BC	Only BC	All	All	YES	Ipilimumab and nivolumab (7)	Nivolumab	Ipi+Nivo+Cryoablation	Cryoablation	Yes	Local therapy	Local therapy	Local therapy	Local therapy	6	Immunecheckpoint	Yes	safety	5		TRUE	5	Yes			<50		TRUE	No						NCT02833233	A Study of Pre-Operative Treatment With Cryoablation and Immune Therapy in Early Stage Breast Cancer	https://clinicaltrials.gov/study/NCT02833233		ACTIVE_NOT_RECRUITING	NO	Number of adverse events, Safety will be evaluated for all treated subjects using National Cancer Institute (NCI) Common Terminology Criteria for Adverse Events v4.0 (CTCAE)., 12 weeks after ipilimumab/nivolumab administration.
I	Phase I	NCT02838823	July 20, 2016	2016	2004-2016	Metastatic	Metastatic	Metastatic stage	Only BC	Only BC	All	All	YES	JS001	Toripalimab			No				Monotherapy	9	Immunecheckpoint	Yes	safety	20		TRUE	20	Yes			<50		TRUE	Yes	Yes		Positive	Manuscript		NCT02838823	Safety and Tolerability of Recombinant Humanized Anti-PD-1 Monoclonal Antibody for Patients With Advanced Breast Cancer	https://clinicaltrials.gov/study/NCT02838823		COMPLETED	NO	Number of participants with treatment-related adverse events as assessed by CTCAE v4.0, 1.5 years
II	Phase I/II or II	NCT02849496	July 29, 2016	2016	2004-2016	Metastatic	Metastatic	Metastatic stage	Only BC	Only BC	TNBC (BRCA 1/2 mutation)	BRCA 1/2 mutant	YES	Atezolizumab	Atezolizumab	Atezo+Veliparib	Veliparib	Yes	PARP inhibitors	PARP inhibitors	PARP inhibitors	Targeted therapy combo	5	Immunecheckpoint	Yes	PFS	81		TRUE	81	Yes	Negative		50-200		TRUE	No						NCT02849496	Testing Olaparib Either Alone or in Combination With Atezolizumab in BRCA Mutant Non-HER2-positive Breast Cancer	https://clinicaltrials.gov/study/NCT02849496		ACTIVE_NOT_RECRUITING	NO	Progression-free survival (PFS), The study arms will be compared for duration of response survival with Kaplan-Meier estimates and log-rank tests. The Rothman confidence interval (CI), which is based on Greenwood's variance, Thomas and Grunkemeier CI, and the simultaneous confidence bands by Nair and Hall and Wellner, will be reported. In addition, the possible risk factors will be compared for s…
II	Phase I/II or II	NCT02883062	August 30, 2016	2016	2004-2016	Neoadjuvant	Neoadjuvant	Early stage	Only BC	Only BC	TNBC	TNBC	YES	Atezolizumab (1)	Atezolizumab	Atezo+Carbo/Paclitaxel	Carboplatino/paclitaxel	Yes	Chemotherapy	Chemotherapy	Chemotherapy	Chemotherapy combo	3	Immunecheckpoint	Yes	TILS increase, pCR	72		TRUE	72	Yes	Positive		50-200		TRUE	No						NCT02883062	Carboplatin and Paclitaxel With or Without Atezolizumab Before Surgery in Treating Patients With Newly Diagnosed, Stage II-III Triple-Negative Breast Cancer	https://clinicaltrials.gov/study/NCT02883062		ACTIVE_NOT_RECRUITING	NO	Increase in tumor infiltrating lymphocyte (TIL) percentage, Will be measured by histopathologic assay. The TIL percentage after initiation of therapy will be compared between patients receiving neoadjuvant chemotherapy alone (Arm A), and patients receiving neoadjuvant chemotherapy in combination with atezolizumab (Arm B). The post-treatment TIL percentages between two arms will be summarized usin…
II	Phase I/II or II	NCT02892734	September 8, 2016	2016	2004-2016	Metastatic	Metastatic	Metastatic stage	Only BC	Only BC	HER2-neg	HER2-neg	YES	Nivolumab Ipilimumab	Nivolumab	Nivo+Ipi		Yes	T-cell targeted immunomodulator	T-cell targeted immunomodulator	T-cell targeted immunomodulator	Immuno/Immuno combo	4	Immunecheckpoint	Yes	PFS	3		TRUE	3	Yes			<50		TRUE	Yes	Yes		Negative	trial.gov		NCT02892734	Ipilimumab and Nivolumab in Treating Patients With Recurrent Stage IV HER2 Negative Inflammatory Breast Cancer	https://clinicaltrials.gov/study/NCT02892734		TERMINATED	YES	Progression Free Survival (PFS), PFS in patients with newly recurrent HER2 negative IBC treated with nivolumab and ipilimumab as evaluated by Response Evaluation Criteria in Solid Tumors (RECIST) v 1.1 assessed from the date of first study treatment to the date of disease progression or death from any cause, assessed up to 2 years., Up to 2 years
II	Phase I/II or II	NCT02924883	October 5, 2016	2016	2004-2016	Metastatic	Metastatic	Metastatic stage	Only BC	Only BC	HER2-pos	HER2-pos	NO	Atezolizumab(3)	Atezolizumab	Atezo+TDM1	TDM1	Yes		Antibody drug conjugates	Antibody drug conjugates	Targeted therapy combo	5	Immunecheckpoint	Yes	safety, PFS	202		TRUE	202	Yes	Negative		>200		TRUE	Yes	Yes	Negative	Negative	Manuscript		NCT02924883	A Study to Evaluate the Efficacy and Safety of Trastuzumab Emtansine in Combination With Atezolizumab or Atezolizumab-Placebo in Participants With Human Epidermal Growth Factor-2 (HER2) Positive Locally Advanced or Metastatic Breast Cancer (BC) Who Received Prior Trastuzumab and Taxane Based Therapy	https://clinicaltrials.gov/study/NCT02924883	KATE2	COMPLETED	YES	Progression-Free Survival (PFS) as Determined by Investigator's Tumor Assessment Using Response Evaluation Criteria in Solid Tumors (RECIST) Version 1.1 (v1.1), PFS was defined as the time from randomization to the first occurrence of disease progression or death from any cause, whichever occurred first, on the basis of investigator assessments. Progression was defined as at least a 20% increase …
III	Phase II/III or III	NCT02926196	October 6, 2016	2016	2004-2016	Adjuvant	Adjuvant	Early stage	Only BC	Only BC	TNBC	TNBC	YES	Avelumab (9)	Avelumab			No				Monotherapy	9	Immunecheckpoint	Yes	DFS, DFS in PD-L1	474		TRUE	474	Not yet?		2024-06	>200		TRUE	No						NCT02926196	Adjuvant Treatment for High-risk Triple Negative Breast Cancer Patients With the Anti-PD-l1 Antibody Avelumab	https://clinicaltrials.gov/study/NCT02926196	A-Brave	ACTIVE_NOT_RECRUITING	NO	Disease free survival, DFS is defined as the time from randomization to locoregional invasive recurrence, second primary invasive breast cancer, other second primary cancer (excluding in-situ cancers), distant metastasis or death from any cause., Up to 5 years after randomization|Disease free survival in PD-L1-positive patients, DFS is defined as the time from randomization to locoregional invasi…
II	Phase I/II or II	NCT02938442	October 19, 2016	2016	2004-2016	Neoadjuvant	Neoadjuvant	Early stage	Only BC	Only BC	TNBC	TNBC	YES	P10s-PADRE		P10s-PADRE + CT	CT	Yes	Chemotherapy	Multiple-way combo	Multiple-way combo	Multiple-way combo	3	Cancer vaccine	No	safety	24		TRUE	24	Not yet?			<50		TRUE	No						NCT02938442	Vaccination of Triple Negative Breast Cancer Patients	https://clinicaltrials.gov/study/NCT02938442		COMPLETED	NO	Safety/tolerability, Monitor the safety and tolerability of the investigational product, P10s-PADRE in MONTANIDETM ISA 51 VG, when it is administered in combination with SoC Neoadjuvant chemotherapy., At the time of definitive surgery (4-8 weeks after chemo); between Week 20 and Week 23|Demonstration of clinical response, Determine if the Chemo+vaccine regimen in TNBC would lead to a significantl…
III	Phase II/III or III	NCT02954874	November 4, 2016	2016	2004-2016	Adjuvant	Adjuvant	Early stage	Only BC	Only BC	TNBC	TNBC	YES	Pembrolizumab (24)	Pembrolizumab			No				Monotherapy	9	Immunecheckpoint	Yes	IDFS	1155		TRUE	1155	Not yet?		2026-06	>200		TRUE	No						NCT02954874	Testing MK-3475 (Pembrolizumab) as Adjuvant Therapy for Triple Receptor-Negative Breast Cancer	https://clinicaltrials.gov/study/NCT02954874		ACTIVE_NOT_RECRUITING	NO	Invasive disease-free survival (IDFS), The distributions of IDFS will be estimated using the Kaplan-Meier method, with 95% confidence intervals (CI) calculated using Greenwood's formula. Comparisons between the two treatment arms will be performed using the stratified log-rank test. The hazard ratios and 95% CIs will be based on the stratified Cox proportional hazard model with treatment as the o…
II	Phase I/II or II	NCT02957968	November 8, 2016	2016	2004-2016	Neoadjuvant	Neoadjuvant	Early stage	Only BC	Only BC	HER2-neg	HER2-neg	YES	Pembrolizumab	Pembrolizumab	Pembro+AC->Paclitaxel	Dacitabine → AC → paclitaxel (+/- carboplatin)	Yes	Chemotherapy	Chemotherapy	Chemotherapy	Chemotherapy combo	3	Immunecheckpoint	Yes	TILS increase	47		TRUE	47	Yes			<50		TRUE	Yes	Yes		Positive	Abstract/Poster		NCT02957968	Neoadjuvant Pembrolizumab + Decitabine Followed by Std Neoadj Chemo for Locally Advanced HER2- Breast Ca	https://clinicaltrials.gov/study/NCT02957968		ACTIVE_NOT_RECRUITING	YES	The Percentage of Increase in Tumor and Stroma With Infiltrating Lymphocytes (TIL) From Baseline Pre-treatment Biopsy to Post-immunotherapy Biopsy Following Administration of Decitabine Followed by Pembrolizumab., To determine and quantify if treatment with neoadjuvant decitabine followed by pembrolizumab increases lymphocyte infiltration into tumor and/or stroma in patients with locally advanced…
II	Phase I/II or II	NCT02971748	November 23, 2016	2016	2004-2016	Adjuvant	Adjuvant	Early stage	Only BC	Only BC	ER+/HER2-	ER+/HER2-	NO	Pembrolizumab	Pembrolizumab	Pembro+AI or TAM	Anastrozole, Letrozole, Exemestane, Tamoxifen	Yes		Molecular target therapies	Molecular target therapies	Targeted therapy combo	5	Immunecheckpoint	Yes	DFS	37		TRUE	37	Not yet?			<50		TRUE	No						NCT02971748	Pembrolizumab in Treating Patients With Hormone Receptor Positive, Localized Inflammatory Breast Cancer Who Are Receiving Hormone Therapy and Did Not Achieve a Pathological Complete Response to Chemotherapy	https://clinicaltrials.gov/study/NCT02971748		ACTIVE_NOT_RECRUITING	NO	Disease free survival (DFS), Will be summarized with a corresponding 95% confidence interval. DFS will be compared with the historical control rate of 60% at year two by using a one-sided exponential MLE test. Cox proportional hazards regression analysis will be used to model the association between DFS and disease and demographic covariates of interest, including immune-related biomarkers in the…
II	Phase I/II or II	NCT02971761	November 23, 2016	2016	2004-2016	Metastatic	Metastatic	Metastatic stage	Only BC	Only BC	TNBC (AR positive)	TNBC	YES	Pembrolizumab	Pembrolizumab	Pembro+Enobosarm	Enobosarm	Yes	Molecular target therapies	Molecular target therapies	Molecular target therapies	Targeted therapy combo	5	Immunecheckpoint	Yes	pCR	18		TRUE	18	Yes			<50		TRUE	Yes	Yes		Positive	Manuscript		NCT02971761	Pembrolizumab and Enobosarm in Treating Patients With Androgen Receptor Positive Metastatic Triple Negative Breast Cancer	https://clinicaltrials.gov/study/NCT02971761		ACTIVE_NOT_RECRUITING	YES	Response Rate (Complete Response or Partial Response), Response rate (complete response or partial response) assessed using Response Evaluation Criteria in Solid Tumors version 1.1., Up to 36 months
I	Phase I	NCT02977468	November 30, 2016	2016	2004-2016	Neoadjuvant	Neoadjuvant	Early stage	Only BC	Only BC	TNBC	TNBC	YES	Pembrolizumab	Pembrolizumab	Pembro+RT	IORT	Yes	Local therapy	Local therapy	Local therapy	Local therapy	6	Immunecheckpoint	Yes	TILS increase	15		TRUE	15	Yes			<50		TRUE	No						NCT02977468	Effects of MK-3475 (Pembrolizumab) on the Breast Tumor Microenvironment in Triple Negative Breast Cancer	https://clinicaltrials.gov/study/NCT02977468	Pembro/IORT	RECRUITING	NO	Number of subjects with significant mean percent change in TILs, This outcome measure is designed to determine if immune modulation therapy with MK-3475 will increase TILs in newly diagnosed TNBC tumors. The mean percent change in TILS in tumor tissue from initial core biopsy samples will be compared with pathology samples from definitive surgery after two cycles of MK-3475., 3 months
I/II	Phase I/II or II	NCT02990845	December 13, 2016	2016	2004-2016	Metastatic	Metastatic	Metastatic stage	Only BC	Only BC	ER+/HER2-	ER+/HER2-	NO	Pembrolizumab	Pembrolizumab	Pembro+AI/LHRH	Exemestane/ Leuprolide	Yes		Molecular target therapies	Molecular target therapies	Targeted therapy combo	5	Immunecheckpoint	Yes	safety, PFS	16		TRUE	16	Yes			<50		TRUE	Yes	Yes		Positive	Abstract/Poster		NCT02990845	Pembrolizumab and Exemestane/ Leuprolide in Premenopausal HR+/ HER2- Locally Advanced or Metastatic Breast Cancer	https://clinicaltrials.gov/study/NCT02990845	PEER	TERMINATED	NO	The PFS rate at 8 months, To estimate the efficacy of the combination of pembrolizumab and exemestane/ leuprolide in premenopausal with hormone receptor positive/ HER2 negative locally advanced or metastatic breast cancer patients, as defined by PFS rate at 8 months., 28 months
II	Phase I/II or II	NCT02997995	December 20, 2016	2016	2004-2016	Neoadjuvant	Neoadjuvant	Early stage	Only BC	Only BC	ER+/HER2-	ER+/HER2-	NO	Tremelimumab → Durvalumab	Durvalumab	Treme->Durva+AI	Exemestane	Yes		Multiple-way combo	Multiple-way combo	Multiple-way combo	1	Immunecheckpoint	Yes	pCR	61		TRUE	61	No			50-200		TRUE	Yes	No					NCT02997995	Durvalumab and Endocrine Therapy in ER+/Her2- Breast Cancer After CD8+ Infiltration Effective Immune-Attractant Exposure	https://clinicaltrials.gov/study/NCT02997995	ULTIMATE	COMPLETED	NO	pathological Complete Response, Response at surgery, at time of surgery
I	Phase I	NCT02999477	December 21, 2016	2016	2004-2016	Neoadjuvant	Neoadjuvant	Early stage	Only BC	Only BC	ER+/HER2-	ER+/HER2-	NO	Pembrolizumab	Pembrolizumab	Pembro+Nab-paclitaxel	Nab-paclitaxel	Yes		Chemotherapy	Chemotherapy	Chemotherapy combo	3	Immunecheckpoint	Yes	Change in PD-L1	50		TRUE	50	No			50-200		TRUE	Yes	No					NCT02999477	A Study Of Changes In PD-L1 Expression During Preoperative Treatment With Nab-Paclitaxel And Pembrolizumab In Hormone Receptor-Positive Breast Cancer	https://clinicaltrials.gov/study/NCT02999477		ACTIVE_NOT_RECRUITING	NO	Change in PD-L1 Expression By Immunohistochemistry From Baseline Biopsy to Biopsy After 2-Week Treatment (biopsy 2), 2 weeks
I	Phase I	NCT03012230	January 6, 2017	2017	2017-2019	Metastatic	Metastatic	Metastatic stage	Only BC	Only BC	TNBC	TNBC	YES	Pembrolizumab	Pembrolizumab	Pembro+Ruxolitinib	Ruxolitinib (13)	Yes	Molecular target therapies	Molecular target therapies	Molecular target therapies	Targeted therapy combo	5	Immunecheckpoint	Yes	safety	12		TRUE	12	Not yet?			<50		TRUE	No						NCT03012230	Pembrolizumab and Ruxolitinib Phosphate in Treating Patients With Metastatic Stage IV Triple Negative Breast Cancer	https://clinicaltrials.gov/study/NCT03012230		COMPLETED	NO	Maximum tolerated dose, Defined as the dose level below the lowest dose that induces dose-limiting toxicity in at least one-third of patients. Assessed by National Cancer Institute (NCI) Common Terminology Criteria for Adverse Events (CTCAE) version 4.0., Up to 21 days|Incidence of adverse events, Assessed by NCI CTCAE version 4.0. The maximum grade for each type of adverse event will be recorded…
II	Phase I/II or II	NCT03018080	January 11, 2017	2017	2017-2019	Metastatic	Metastatic	Metastatic stage	Only BC	Only BC	All	All	YES	Pembrolizumab	Pembrolizumab	Pembro+Paclitaxel	Paclitaxel	Yes	Chemotherapy	Chemotherapy	Chemotherapy	Chemotherapy combo	3	Immunecheckpoint	Yes	safety	40		TRUE	40	Yes			<50		TRUE	Yes	Yes		Positive	Abstract/Poster		NCT03018080	Pilot Study of Paclitaxel Plus Pembrolizumab in Metastatic HER2-Negative Breast Cancer	https://clinicaltrials.gov/study/NCT03018080	PePPy	COMPLETED	YES	Number of Participants With at Least One Grade 3 or 4 Treatment-related Adverse Event, Grade 3 or 4 study treatment-related adverse events will be determined for each subject as a binary variable indicating whether or not the subject experienced at least one grade 3 or 4 study treatment-related adverse events according to the NCI Common Terminology for Adverse Events, version 4.0. An adverse even…
II	Phase I/II or II	NCT03025035	January 19, 2017	2017	2017-2019	Metastatic	Metastatic	Metastatic stage	Only BC	Only BC	BRCA-mut	BRCA 1/2 mutant	YES	Pembrolizumab	Pembrolizumab			No				Monotherapy	9	Immunecheckpoint	Yes	ORR	6		TRUE	6	Not yet?			<50		TRUE	No						NCT03025035	Pembrolizumab in Combination With Olaparib in Advanced BRCA-mutated or HDR-defect Breast Cancer	https://clinicaltrials.gov/study/NCT03025035		RECRUITING	NO	Overall response rate (ORR) per RECIST1.1, Defined as complete or partial response per RECIST 1.1 criteria with assessment every 9 weeks during the first year and while on the study drug, and every 12 weeks thereafter., Up to 2 years
II	Phase I/II or II	NCT03025880	January 20, 2017	2017	2017-2019	Metastatic	Metastatic	Metastatic stage	Only BC	Only BC	HER2-neg	HER2-neg	YES	Pembrolizumab	Pembrolizumab	Pembro+Gemcitabine	Gemcitabine	Yes	Chemotherapy	Chemotherapy	Chemotherapy	Chemotherapy combo	3	Immunecheckpoint	Yes	safety, ORR	36		TRUE	36	Yes			<50		TRUE	Yes	Yes		Negative	Manuscript		NCT03025880	Trial to Evaluate Efficacy and Safety of Pembrolizumab and Gemcitabine in HER2-negative ABC	https://clinicaltrials.gov/study/NCT03025880	PANGEA	COMPLETED	YES	Number of Participants With Dose Limiting Toxicity (DLT) Within the First Cycle, DLT was defined as the occurrence of any of the following adverse events (AE) or abnormal laboratory value (graded according to the NCI Common Terminology Criteria for AE (CTCAE) version 4.0), assessed as possibly, probably or definitively related to study drug/medication, occurring within the first cycle of study tr…
I	Phase I	NCT03032107	January 26, 2017	2017	2017-2019	Metastatic	Metastatic	Metastatic stage	Only BC	Only BC	HER2-pos	HER2-pos	NO	Pembrolizumab	Pembrolizumab	Pembro+TDM1	T-DM1	Yes		Antibody drug conjugates	Antibody drug conjugates	Targeted therapy combo	5	Immunecheckpoint	Yes	safety	27		TRUE	27	Yes			<50		TRUE	Yes	Yes		Positive	Manuscript		NCT03032107	A Study Of Pembrolizumab In Combination With Trastuzumab-DM1	https://clinicaltrials.gov/study/NCT03032107		ACTIVE_NOT_RECRUITING	NO	Incidence of Treatment-Emergent Adverse Events [Safety and Tolerability], The number and type of DLTs as defined in the protocol that occur during the first 21 days of treatment and all maximum grade of all treatment-related adverse events using CTCAE v4.0 will be used to identify a safe and tolerable dose, 21 days
III	Phase II/III or III	NCT03036488	January 30, 2017	2017	2017-2019	Neoadjuvant	Neoadjuvant	Early stage	Only BC	Only BC	TNBC	TNBC	YES	Pembrolizumab	Pembrolizumab	Pembro+Carbo/Pac->FEC	Paclitaxel/carboplatin→FEC (15)	Yes	Chemotherapy	Chemotherapy	Chemotherapy	Chemotherapy combo	3	Immunecheckpoint	Yes	pCR and EFS	1174		TRUE	1174	Yes	Positive		>200		TRUE	No						NCT03036488	Study of Pembrolizumab (MK-3475) Plus Chemotherapy vs Placebo Plus Chemotherapy as Neoadjuvant Therapy and Pembrolizumab vs Placebo as Adjuvant Therapy in Participants With Triple Negative Breast Cancer (TNBC) (MK-3475-522/KEYNOTE-522)	https://clinicaltrials.gov/study/NCT03036488		ACTIVE_NOT_RECRUITING	NO	Pathological complete response (pCR) rate using the definition of ypT0/Tis ypN0 (i.e., no invasive residual in breast or nodes; noninvasive breast residuals allowed) at the time of definitive surgery, pCR rate (ypT0/Tis ypN0) is defined as the percentage of participants without residual invasive cancer on hematoxylin and eosin evaluation of the complete resected breast specimen and all sampled re…
II	Phase I/II or II	NCT03044730	February 7, 2017	2017	2017-2019	Metastatic	Metastatic	Metastatic stage	Only BC	Only BC	HER2-neg	HER2-neg	YES	Pembrolizumab	Pembrolizumab	Pembro+Capecitabine	Capecitabine	Yes	Chemotherapy	Chemotherapy	Chemotherapy	Chemotherapy combo	3	Immunecheckpoint	Yes	PFS	30		TRUE	30	Yes			<50		TRUE	Yes	Yes		Negative	Manuscript		NCT03044730	Pembrolizumab and Capecitabine in Treating Patients With Locally Advanced or Metastatic Triple Negative or Hormone-Refractory Breast Cancer That Cannot Be Removed by Surgery	https://clinicaltrials.gov/study/NCT03044730		UNKNOWN	YES	Median PFS (Median Progression-Free Survival), To evaluate the median Progression-Free Survival (PFS) for participants receiving pembrolizumab with capecitabine for the treatment of locally advanced or metastatic TNBC and hormone-refractory MBC. PFS is defined as the length of time during and after the treatment that a patient does not experience progression. Progressive Disease (PD) as defined p…
II	Phase I/II or II	NCT03051659	February 14, 2017	2017	2017-2019	Metastatic	Metastatic	Metastatic stage	Only BC	Only BC	ER+/HER2-	ER+/HER2-	NO	Pembrolizumab	Pembrolizumab	Pembro+Eribulin	Eribulin mesylate (35)	Yes		Chemotherapy	Chemotherapy	Chemotherapy combo	3	Immunecheckpoint	Yes	PFS	90		TRUE	90	Yes	Negative		50-200		TRUE	Yes	Yes	Negative	Negative	Manuscript		NCT03051659				COMPLETED	YES	na
II	Phase I/II or II	NCT03051672	February 14, 2017	2017	2017-2019	Metastatic	Metastatic	Metastatic stage	Only BC	Only BC	ER+/HER2-	ER+/HER2-	NO	Pembrolizumab	Pembrolizumab	Pembro+RT	Radiotherapy	Yes		Local therapy	Local therapy	Local therapy	6	Immunecheckpoint	Yes	ORR	8		TRUE	8	Yes			<50		TRUE	Yes	Yes		Negative	Manuscript		NCT03051672	Phase II PEMBROLIZUMAB + PALLIATIVE RADIOTHERAPY IN BC	https://clinicaltrials.gov/study/NCT03051672		TERMINATED	YES	Objective Response Rate, The objective response rate (ORR) was defined as the proportion of participants achieving complete response (CR) or partial response (PR) outside the field of radiation based on RECIST 1.1 criteria on treatment. Per RECIST 1.1 for target lesions: CR is complete disappearance of all target lesions and PR is at least a 30% decrease in the sum of longest diameter (LD) of tar…
I/II	Phase I/II or II	NCT03106415	April 10, 2017	2017	2017-2019	Metastatic	Metastatic	Metastatic stage	Only BC	Only BC	TNBC	TNBC	YES	Pembrolizumab	Pembrolizumab	Pembro+Binimetinib	Binimetinib (16)	Yes	PARP inhibitors	PARP inhibitors	PARP inhibitors	Targeted therapy combo	5	Immunecheckpoint	Yes	safety, ORR	38		TRUE	38	Yes			<50		TRUE	Yes	Yes		Positive	Abstract/Poster		NCT03106415	Pembrolizumab and Binimetinib in Treating Patients With Locally Advanced or Metastatic Triple Negative Breast Cancer	https://clinicaltrials.gov/study/NCT03106415		COMPLETED	NO	Maximum tolerated dose (MTD) of pembrolizumab in combination with binimetinib using the standard 3+3 design (Phase I), Will be assessed by Common Terminology Criteria for Adverse Events version 4.0. Safety/adverse events data will be tabulated, including adverse events of all grades., Up to course 2 (35 days)|Objective response rate (ORR) as (Phase II), Will be assessed by Response Evaluation Cri…
II	Phase I/II or II	NCT03121352	April 20, 2017	2017	2017-2019	Metastatic	Metastatic	Metastatic stage	Only BC	Only BC	HER2-neg	HER2-neg	YES	Pembrolizumab	Pembrolizumab	Pembro+NabP	Nab-paclitaxel	Yes	Chemotherapy	Chemotherapy	Chemotherapy	Chemotherapy combo	3	Immunecheckpoint	Yes	ORR	30		TRUE	30	Yes			<50		TRUE	Yes	Yes		Positive	Manuscript		NCT03121352	Carboplatin, Nab-Paclitaxel and Pembrolizumab for Metastatic Triple-Negative Breast Cancer	https://clinicaltrials.gov/study/NCT03121352		COMPLETED	YES	Overall Response Rate (ORR) in Patients Treated With CNP, The number of people with tumor responses according to RECIST (V1.1). These responses include Complete Response (CR): Disappearance of all target lesions. Any pathological lymph nodes (whether target or non-target) must have reduction in short axis to \<10 mm. Partial Response (PR): At least a 30% decrease in the sum of diameters of target…
III	Phase II/III or III	NCT03125902	April 24, 2017	2017	2017-2019	Metastatic	Metastatic	Metastatic stage	Only BC	Only BC	TNBC	TNBC	YES	Atezolizumab	Atezolizumab	Atezo+Paclitaxel	Paclitaxel (20)	Yes	Chemotherapy	Chemotherapy	Chemotherapy	Chemotherapy combo	3	Immunecheckpoint	Yes	PFS in PD-L1, and in ITT	653		TRUE	653	Yes	Negative		>200		TRUE	Yes	Yes	Negative	Negative	Manuscript		NCT03125902	A Study of Atezolizumab and Paclitaxel Versus Placebo and Paclitaxel in Participants With Previously Untreated Locally Advanced or Metastatic Triple Negative Breast Cancer (TNBC)	https://clinicaltrials.gov/study/NCT03125902	IMpassion131	COMPLETED	YES	Progression-Free Survival (PFS) Assessed Using Response Evaluation Criteria in Solid Tumors Version 1.1 (RECIST v1.1) in the Subpopulation With Programmed Death-Ligand 1 (PD-L1)-Positive Tumour Status, PFS is defined as the time from randomization to the first occurrence of PD, as determined by the investigator using RECIST v1.1, or death from any cause during the study, whichever occurs first. P…
II	Phase I/II or II	NCT03125928	April 24, 2017	2017	2017-2019	Metastatic	Metastatic	Metastatic stage	Only BC	Only BC	HER2-pos	HER2-pos	NO	Atezolizumab	Atezolizumab	Atezo+Trast/Pertuz/Paclitaxel	Paclitaxel/Trastuzumab/Pertuzumab	Yes		Multiple-way combo	Multiple-way combo	Multiple-way combo	1	Immunecheckpoint	Yes	safety, ORR	16		TRUE	16	Not yet?			<50		TRUE	No						NCT03125928	Clinical Trial of Atezolizumab With Paclitaxel, Trastuzumab, and Pertuzumab in Patients With Metastatic HER-2 Positive Breast Cancer	https://clinicaltrials.gov/study/NCT03125928		ACTIVE_NOT_RECRUITING	NO	Number of participants with treatment-related adverse events, Treatment-related adverse events will be assessed by CTCAE v4.0, Up to 5 years after stopping study treatment|Antitumor activity of atezolizumab plus the standard regimen of paclitaxel, trastuzumab, and pertuzumab, Antitumor activity will be measured by RECIST v1.1, An average of 18 weeks
I/II	Phase I/II or II	NCT03132467	April 27, 2017	2017	2017-2019	Neoadjuvant (23)	Neoadjuvant	Early stage	Only BC	Only BC	ER+/HER2-	ER+/HER2-	NO	Durvalumab Tremelimumab	Durvalumab	Durva+Treme		Yes		T-cell targeted immunomodulator	T-cell targeted immunomodulator	Immuno/Immuno combo	4	Immunecheckpoint	Yes	safety	16		TRUE	16	Yes			<50		TRUE	Yes	Yes		Negative	Manuscript		NCT03132467	Durvalumab and Tremelimumab Before Surgery in Treating Patients With Hormone Receptor Positive, HER2 Negative Stage II-III Breast Cancer	https://clinicaltrials.gov/study/NCT03132467		ACTIVE_NOT_RECRUITING	YES	Feasibility of Enrolling 15 Patients Within 2 Years, Feasibility established if all 15 patients enroll within 12 months of starting the study. The start date for measuring feasibility will be the date the first patient is screened., Up to 2 years|Safety and Tolerability of Tremelimumab Plus Durvalumab in Participants With HR+/HER2 Neg Breast Cancer., To evaluate the safety and tolerability of tre…
II	Phase I/II or II	NCT03139851	May 4, 2017	2017	2017-2019	Metastatic	Metastatic	Metastatic stage	Only BC	Only BC	HER2-neg (36)	HER2-neg	YES	Pembrolizumab	Pembrolizumab	Pembro+CTX(metronomic)	Ctx (metronomic)	Yes	Chemotherapy	Chemotherapy	Chemotherapy	Chemotherapy combo	3	Immunecheckpoint	Yes	CBR24, safety	36		TRUE	36	Yes			<50		TRUE	Yes	Yes		Negative	Manuscript		NCT03139851	Evaluation of Pembrolizumab in Lymphopenic Metastatic Breast Cancer Patients Treated With Metronomic Cyclophosphamide	https://clinicaltrials.gov/study/NCT03139851	CHEMOIMMUNE	COMPLETED	NO	Severe Toxicities (ST) in Run-In Phase Part, Number of severe toxicities occurring during the first 6 weeks of treatment and defined as following events evaluated as related to study drugs, using National Cancer Institute (NCI) Common Terminology Criteria for Adverse Events (CTCAE) V4.03: * any Grade ≥ 3 non hematological toxicity including in particular events of special interest * any Grade ≥4 …
II	Phase I/II or II	NCT03145961	May 9, 2017	2017	2017-2019	Adjuvant	Adjuvant	Early stage	Only BC	Only BC	TNBC (19)	TNBC	YES	Pembrolizumab	Pembrolizumab			No				Monotherapy	9	Immunecheckpoint	Yes	ctDNA clearance	208		TRUE	208	Yes	Negative		>200		TRUE	Yes	Yes	Negative	Negative	Manuscript		NCT03145961	A Trial Using ctDNA Blood Tests to Detect Cancer Cells After Standard Treatment to Trigger Additional Treatment in Early Stage Triple Negative Breast Cancer Patients	https://clinicaltrials.gov/study/NCT03145961	c-TRAK-TN	ACTIVE_NOT_RECRUITING	NO	Positive ctDNA detection by 12 months, The proportion of patients with ctDNA positivity by 12 months as assessed by the blood sample taken at that timepoint, 12 months|Positive ctDNA detection by 24 months, The proportion of patients with ctDNA positivity by 24 months as assessed by the blood sample taken at that timepoint, 24 months|Absence of detectable ctDNA or disease recurrence 6 months (24 …
II	Phase I/II or II	NCT03147040	May 10, 2017	2017	2017-2019	Metastatic	Metastatic	Metastatic stage	Only BC	Only BC	ILC	ER+/HER2-	NO	Atezolizumab	Atezolizumab	Atezo+Carboplatin	Carboplatin	Yes		Chemotherapy	Chemotherapy	Chemotherapy combo	3	Immunecheckpoint	Yes	PFS	23		TRUE	23	Yes			<50		TRUE	Yes	Yes		Positive	Manuscript		NCT03147040	AssessinG Efficacy of Carboplatin and ATezOlizumab in Metastatic Lobular Breast Cancer	https://clinicaltrials.gov/study/NCT03147040	GELATO	TERMINATED	NO	Number of patients free of progression at 6 months, Progression as defined by RECST 1.1, At 6 months
II	Phase I/II or II	NCT03147287	May 10, 2017	2017	2017-2019	Metastatic	Metastatic	Metastatic stage	Only BC	Only BC	ER+/HER2-	ER+/HER2-	NO	Avelumab	Avelumab	Ave+Palbociclib/Fulve	Fulvestrant/Palbociclib (26)	Yes		Molecular target therapies	Molecular target therapies	Targeted therapy combo	5	Immunecheckpoint	Yes	PFS	220		TRUE	220	Yes	Negative		>200		TRUE	No						NCT03147287	Palbociclib After CDK and Endocrine Therapy (PACE)	https://clinicaltrials.gov/study/NCT03147287		ACTIVE_NOT_RECRUITING	NO	Progression Free Survival, 2 years
I	Phase I	NCT03151447	May 12, 2017	2017	2017-2019	Metastatic	Metastatic	Metastatic stage	Only BC	Only BC	TNBC	TNBC	YES	JS001	Toripalimab	JS001+RT	RT (Stereotactic)	Yes	Local therapy	Local therapy	Local therapy	Local therapy	6	Immunecheckpoint	Yes	safety	18		TRUE	18	No			<50		TRUE	Yes	No					NCT03151447	Stereotactic Body Radiation Therapy Combined With Anti-PD-1 Antibody in Metastatic Triple Negative Breast Cancer	https://clinicaltrials.gov/study/NCT03151447		UNKNOWN	NO	Number of Participants With Abnormal Laboratory Values and/or Adverse Events That Are Related to Treatment, The incidence and severity of adverse events, clinically significant abnormal laboratory results, ECG and vital signs were assessed according to CTCAE4.03, 3 years
II	Phase I/II or II	NCT03164993	May 24, 2017	2017	2017-2019	Metastatic	Metastatic	Metastatic stage	Only BC	Only BC	TNBC	TNBC	YES	Atezolizumab	Atezolizumab	Atezo+CTX/Doxo	Pegylated liposomal doxorubicin and cyclophosphamide (22)	Yes	Chemotherapy	Chemotherapy	Chemotherapy	Chemotherapy combo	3	Immunecheckpoint	Yes	safety, PFS	75		TRUE	75	Yes	Positive		50-200		TRUE	No						NCT03164993	Atezolizumab Combined With Immunogenic Chemotherapy in Patients With Metastatic Triple-negative Breast Cancer	https://clinicaltrials.gov/study/NCT03164993	ALICE	COMPLETED	NO	Assessment of toxicity of combined treatment with Atezolizumab, pegylated liposomal doxorubicin and cyclophosphamide, Incidence, nature, and severity of adverse events graded according to NCI CTCAE v4.0 and Adverse Event of Special Interest (AESIs) for Atezolizumab, From inclusion until last follow-up visit (12 weeks after end of treatment if progressive disease; 12 months after end of treatment …
II	Phase I/II or II	NCT03167619	May 30, 2017	2017	2017-2019	Metastatic	Metastatic	Metastatic stage	Only BC	Only BC	TNBC	TNBC	YES	Durvalumab	Durvalumab	Durva+Olaparib	Olaparib (28)	Yes	PARP inhibitors	PARP inhibitors	PARP inhibitors	Targeted therapy combo	5	Immunecheckpoint	Yes	PFS	45		TRUE	45	Yes	Neutral		<50		TRUE	Yes	Yes	Neutral	Positive	Manuscript		NCT03167619	Phase II Multicenter Study of Durvalumab and Olaparib in Platinum tReated Advanced Triple Negative Breast Cancer (DORA)	https://clinicaltrials.gov/study/NCT03167619	DORA	COMPLETED	YES	Efficacy of Olaparib Alone as Assessed by PFS (Progression-free Survival) Reported as Events Per Month, PFS, defined as the time from randomization to the first occurrence of disease progression or death from any cause on study for olaparib alone. Progression is defined using Response Evaluation Criteria In Solid Tumors Criteria (RECIST v1.1) as a 20% increase in the sum of the longest diameter o…
II	Phase I/II or II	NCT03184558	June 12, 2017	2017	2017-2019	Metastatic	Metastatic	Metastatic stage	Only BC	Only BC	TNBC	TNBC	YES	Pembrolizumab	Pembrolizumab	Pembro+BGB324	BGB324 (18)	Yes	Molecular target therapies	Molecular target therapies	Molecular target therapies	Targeted therapy combo	5	Immunecheckpoint	Yes	ORR	29		TRUE	29	Yes			<50		TRUE	Yes	Yes		Negative	trial.gov		NCT03184558	Bemcentinib (BGB324) in Combination With Pembrolizumab in Patients With TNBC	https://clinicaltrials.gov/study/NCT03184558		TERMINATED	YES	Objective Response Rate (ORR), ORR is defined as the percentage of evaluable participants who had at least one confirmed overall response of complete response (CR) or partial response (PR) according to the modified Response Evaluation Criteria in Solid Tumors (RECIST) 1.1. CR: Disappearance of all target lesions (TLs) since baseline, any pathological lymph nodes selected as TLs must have a reduct…
III	Phase II/III or III	NCT03197935	June 23, 2017	2017	2017-2019	Neoadj/Adjuvant	Neoadjuvant	Early stage	Only BC	Only BC	TNBC	TNBC	YES	Atezolizumab	Atezolizumab	Atezo+NabP->AC	Nab-paclitaxel→ddAC (21)	Yes	Chemotherapy	Chemotherapy	Chemotherapy	Chemotherapy combo	3	Immunecheckpoint	Yes	pCR	333		TRUE	333	Yes	Positive		>200		TRUE	Yes	Yes	Positive	Positive	Manuscript		NCT03197935	A Study to Investigate Atezolizumab and Chemotherapy Compared With Placebo and Chemotherapy in the Neoadjuvant Setting in Participants With Early Stage Triple Negative Breast Cancer	https://clinicaltrials.gov/study/NCT03197935	IMpassion031	COMPLETED	YES	Number of Participants With Pathologic Complete Response (pCR) Using American Joint Committee on Cancer (AJCC) Staging System in ITT Population, Number of participants with Pathologic Complete Response (pCR) Using American Joint Committee on Cancer (AJCC) Staging System in ITT Population. pCR is defined as eradication of invasive tumor from both breast and lymph nodes (ypT0/is ypN0). pCR was eval…
I	Phase I	NCT03199040	June 26, 2017	2017	2017-2019	Adjuvant	Adjuvant	Early stage	Only BC	Only BC	TNBC	TNBC	YES	Durvalumab Neoantigen DNA vaccine (29)	Durvalumab	Durva+DNA vaccine		Yes	Cancer vaccine	Cancer vaccine	Cancer vaccine	Immuno/Immuno combo	4	Immunecheckpoint	Yes	safety	18		TRUE	18	No			<50		TRUE	Yes	No					NCT03199040	Neoantigen DNA Vaccine Alone vs. Neoantigen DNA Vaccine Plus Durvalumab in Triple Negative Breast Cancer Patients Following Standard of Care Therapy	https://clinicaltrials.gov/study/NCT03199040		ACTIVE_NOT_RECRUITING	NO	Safety of neoantigen DNA vaccines given alone or in combination with durvalumab as measured by number of adverse events experienced by patient, * Adverse events will be graded according to the National Cancer Institute Common Terminology Criteria for Adverse Events v4.03. * Assessment of the safety of neoantigen DNA vaccines will include both clinical observation and laboratory evaluation. Safety…
III	Phase II/III or III	NCT03199885	June 27, 2017	2017	2017-2019	Metastatic	Metastatic	Metastatic stage	Only BC	Only BC	HER2-pos	HER2-pos	NO	Pembrolizumab	Pembrolizumab	Pembro+Trast/Pertuz+Paclitaxel	Paclitaxel/Trastuzumab/Pertuzumab (17)	Yes		Multiple-way combo	Multiple-way combo	Multiple-way combo	1	Immunecheckpoint	Yes	PFS	600		TRUE	600	Not yet?		2024-04	>200		TRUE	No						NCT03199885	Testing the Drug Atezolizumab or Placebo With Usual Therapy in First-Line HER2-Positive Metastatic Breast Cancer	https://clinicaltrials.gov/study/NCT03199885		ACTIVE_NOT_RECRUITING	NO	Progression free survival, Will be determined using the current Response Evaluation Criteria in Solid Tumors 1.1 criteria. Analysis will be based on the intent to treat population. The stratified log-rank test will be used to compare the progression free survival between the two treatment arms with the following stratification factors: prior neoadjuvant or adjuvant therapy with trastuzumab (no; y…
II	Phase I/II or II	NCT03202316	June 28, 2017	2017	2017-2019	Metastatic	Metastatic	Metastatic stage	Only BC	Only BC	All (IBC)	All	YES	Atezolizumab	Atezolizumab	Atezo+Cobimetinib+Eribulin	Cobimetinib/Eribulin	Yes	Multiple class	Multiple-way combo	Multiple-way combo	Multiple-way combo	1	Immunecheckpoint	Yes	ORR	37		TRUE	37	Not yet?		2024-12	<50		TRUE	No						NCT03202316	Atezolizumab, Cobimetinib, and Eribulin in Treating Patients With Chemotherapy Resistant Metastatic Inflammatory Breast Cancer	https://clinicaltrials.gov/study/NCT03202316		ACTIVE_NOT_RECRUITING	NO	Overall response rate (ORR), Calculated per Response Evaluation Criteria in Solid Tumors (RECIST) 1.1. ORR is defined as the rate of patients who achieved partial response or complete response as the best response. All tumor response will be evaluated by RECIST 1.1. The ORR will be estimated along with 95% confidence intervals. Logistic regression model will be used to assess other variables' eff…
II	Phase I/II or II	NCT03206203	July 2, 2017	2017	2017-2019	Metastatic	Metastatic	Metastatic stage	Only BC	Only BC	TNBC	TNBC	YES	Atezolizumab	Atezolizumab	Atezo+Carbo	Carboplatin (25)	Yes	Chemotherapy	Chemotherapy	Chemotherapy	Chemotherapy combo	3	Immunecheckpoint	Yes	PFS	106		TRUE	106	Yes	Negative		50-200		TRUE	Yes	Yes	Negative	Negative	Manuscript		NCT03206203	Carboplatin With or Without Atezolizumab in Treating Patients With Stage IV Triple Negative Breast Cancer	https://clinicaltrials.gov/study/NCT03206203		ACTIVE_NOT_RECRUITING	YES	Progression Free Survival (PFS), The PFS is defined as the time from the first day of treatment to the first observation of disease progression (RECIST V1.1) or death of any cause. Those without events were censored at the last follow up. The median PFS time will be estimated using the Kaplan-Meier method with 95% confidence intervals., Up to 3 years.
II	Phase I/II or II	NCT03213041	July 11, 2017	2017	2017-2019	Metastatic	Metastatic	Metastatic stage	Only BC	Only BC	HER2-neg	HER2-neg	YES	Pembrolizumab	Pembrolizumab	Pembro+Carbo	Carboplatin	Yes	Chemotherapy	Chemotherapy	Chemotherapy	Chemotherapy combo	3	Immunecheckpoint	Yes	PFS	100		TRUE	100	No			50-200		TRUE	Yes	No					NCT03213041	Pembrolizumab and Carboplatin in Treating Patients With Circulating Tumor Cells Positive Metastatic Breast Cancer	https://clinicaltrials.gov/study/NCT03213041		RECRUITING	NO	Progression Free Survival (PFS), Use imaging to evaluate the PFS for patients with CTC positive, HER2 negative MBC treated with the combination pembrolizumab - carboplatin., Every 9 weeks from the first study treatment, assessed up to 3 years
II	Phase I/II or II	NCT03222856	July 19, 2017	2017	2017-2019	Metastatic	Metastatic	Metastatic stage	Only BC	Only BC	ER+/HER2-	ER+/HER2-	NO	Pembrolizumab	Pembrolizumab	Pembro+Eribulin	Eribulin mesylate	Yes		Chemotherapy	Chemotherapy	Chemotherapy combo	3	Immunecheckpoint	Yes	CBR	44		TRUE	44	Yes			<50		TRUE	Yes	Yes		Positive	Manuscript		NCT03222856	Ph II Study of Pembrolizumab & Eribulin in Patients With HR+/HER2- MBC Previously Treated With Anthracyclines & Taxanes	https://clinicaltrials.gov/study/NCT03222856	KELLY	COMPLETED	NO	Efficacy of pembrolizumab in combination with eribulin., The efficacy -as determined by the clinical benefit rate (CBR) (total number of objective responses plus stable disease for at least 24 weeks) based on RECIST v.1.1- of MK3475 (pembrolizumab) in combination with eribulin in patients with HR-positive/HER2-negative MBC who have previously received an anthracycline and a taxane (for either ear…
II	Phase I/II or II	NCT03225547	July 21, 2017	2017	2017-2019	Metastatic	Metastatic	Metastatic stage	Only BC	Only BC	HER2-neg	HER2-neg	YES	Pembrolizumab	Pembrolizumab	Pembro+Mifepristone	Mifepristone	Yes	Molecular target therapies	Molecular target therapies	Molecular target therapies	Targeted therapy combo	5	Immunecheckpoint	Yes	ORR	74		TRUE	74	Yes			50-200		TRUE	No						NCT03225547	Study of Pembrolizumab and Mifepristone in Patients With Advanced HER2-negative Breast Cancer	https://clinicaltrials.gov/study/NCT03225547		ACTIVE_NOT_RECRUITING	NO	Rate of overall response based on RECIST 1.1, Determine the overall response rate (ORR) based on RECIST 1.1 of the combination of pembrolizumab and mifepristone in the different subtypes of breast cancer (hormone receptor positive and triple-negative), From the time of first documented complete response or appearance of one or more new lesions, until the first documented date of recurrent or prog…
I	Phase I	NCT03251313	August 16, 2017	2017	2017-2019	Metastatic	Metastatic	Metastatic stage	Only BC	Only BC	TNBC	TNBC	YES	JS001	Toripalimab	JS001+Gem/Cisplatin	Gemcitabine/cisplatin	Yes	Chemotherapy	Chemotherapy	Chemotherapy	Chemotherapy combo	3	Immunecheckpoint	Yes	MTD	31		TRUE	31	Not yet?			<50		TRUE	No						NCT03251313	PD-1(Programmed Death-1) Antibody +GP as First Line Treatment for Triple Negative Breast Cancer(TNBC) Patients	https://clinicaltrials.gov/study/NCT03251313		ACTIVE_NOT_RECRUITING	NO	Maximum Tolerated Dose (MTD) of JS001 when combined with GP, If 1/6 patients has grade 3 or higher toxicity then escalation proceeds, if 2/6 has grade 3 or greater toxicity then this is declared MTD., 3 weeks
I/II	Phase I/II or II	NCT03272334	September 5, 2017	2017	2017-2019	Metastatic	Metastatic	Metastatic stage	Only BC	Only BC	All	All	YES	Pembrolizumab HER2 BATs (27)	Pembrolizumab	Pembro+HER2 BATs		Yes	Adoptive T cell therapy	Adoptive T cell therapy	Adoptive T cell therapy	Immuno/Immuno combo	4	Immunecheckpoint	Yes	safety	33		TRUE	33	Not yet?		2030-01	<50		TRUE	No						NCT03272334	Her2-BATS and Pembrolizumab in Metastatic Breast Cancer	https://clinicaltrials.gov/study/NCT03272334	Breast-47	RECRUITING	NO	Dose Limiting Toxicities on each schedule/arm, Maximum tolerated dose will be based on number of dose limiting toxicities in each schedule/arm, The study will not advance to the next schedule until 3 weeks after the last patient in the cohort completes her last dose of Pembrolizumab.
I/II	Phase I/II or II	NCT03280563	September 12, 2017	2017	2017-2019	Metastatic	Metastatic	Metastatic stage	Only BC	Only BC	ER+/HER2-	ER+/HER2-	NO	Atezolizumab	Atezolizumab	Atezo+Cobimetininb or ET/Ipatasertib	Cobimetinib or Fulvestrant +/- Ipatasertib or Bevacizumab/ET (33)	Yes		Multiple-way combo	Multiple-way combo	Multiple-way combo	1	Immunecheckpoint	Yes	ORR	138		TRUE	138	Not yet?		2024-12	50-200		TRUE	No						NCT03280563	A Study of Multiple Immunotherapy-Based Treatment Combinations in Hormone Receptor (HR)-Positive Human Epidermal Growth Factor Receptor 2 (HER2)-Negative Breast Cancer	https://clinicaltrials.gov/study/NCT03280563	MORPHEUS HR+BC	ACTIVE_NOT_RECRUITING	NO	Percentage of Participants with Objective Response during Stage 1 According to Response Evaluation Criteria in Solid Tumors (RECIST) Version (v) 1.1, From baseline until disease progression or loss of clinical benefit (up to 6 years overall)
III	Phase II/III or III	NCT03281954	September 13, 2017	2017	2017-2019	Neoadjuvant	Neoadjuvant	Early stage	Only BC	Only BC	TNBC	TNBC	YES	Atezolizumab	Atezolizumab	Atezo+Carbo/Pac->AC	wP/Carbo→AC or EC (DD or not) x 4 (31)	Yes	Chemotherapy	Chemotherapy	Chemotherapy	Chemotherapy combo	3	Immunecheckpoint	Yes	EFS	1550		TRUE	1550	Not yet?		2024-06	>200		TRUE	No						NCT03281954	Clinical Trial of Neoadjuvant Chemotherapy With Atezolizumab or Placebo in Patients With Triple-Negative Breast Cancer Followed After Surgery by Atezolizumab or Placebo	https://clinicaltrials.gov/study/NCT03281954		ACTIVE_NOT_RECRUITING	NO	Event-free survival (EFS), Time from randomization until event, From randomization until event, through study follow up to the time target number of events is obtained, up to 5 years
II	Phase I/II or II	NCT03289819	September 21, 2017	2017	2017-2019	Neoadjuvant	Neoadjuvant	Early stage	Only BC	Only BC	TNBC	TNBC	YES	Pembrolizumab	Pembrolizumab	Pembro+NabP->EC	Nab-paclitaxel → EC	Yes	Chemotherapy	Chemotherapy	Chemotherapy	Chemotherapy combo	3	Immunecheckpoint	Yes	pCR	53		TRUE	53	Yes			50-200		TRUE	Yes	Yes		Negative	Manuscript		NCT03289819	Neoadjuvant Pembrolizumab(Pbr)/Nab-Paclitaxel Followed by Pbr/Epirubicin/Cyclophosphamide in TNBC	https://clinicaltrials.gov/study/NCT03289819	NIB	COMPLETED	NO	Pathological Complete Response (pCR) rate, Pathological complete response (pCR) rate, defined as the complete absence of all tumor cells (ypT0/ypN0), absence of invasive tumor (ypT0/is ypN0) and regression grades after study treatment. Pathological complete response is the primary endpoint of this trial and correlates especially well with disease-free survival and overall survival in patients wit…
I/II	Phase I/II or II	NCT03310957	October 16, 2017	2017	2017-2019	Metastatic	Metastatic	Metastatic stage	Only BC	Only BC	TNBC	TNBC	YES	Pembrolizumab	Pembrolizumab	Pembro+SGN-LIV1A	SGN-LIV1A (ADC)	Yes	Antibody drug conjugates	Antibody drug conjugates	Antibody drug conjugates	Targeted therapy combo	5	Immunecheckpoint	Yes	safety, ORR	211		TRUE	211	Not yet?		2024-12	>200		TRUE	No						NCT03310957	Safety and Efficacy of SGN-LIV1A Plus Pembrolizumab for Patients With Locally-Advanced or Metastatic Triple-Negative Breast Cancer	https://clinicaltrials.gov/study/NCT03310957		ACTIVE_NOT_RECRUITING	NO	Confirmed objective response rate, Confirmed ORR as determined by investigator according to RECIST v 1.1, Up to 18 weeks following last dose; approximately 1 year|Incidence of adverse events, Through 1 month following last dose; approximately 10 months|Incidence of laboratory abnormalities, Through 1 month following last dose; approximately 10 months|Incidence of dose-limiting toxicities, Through…
II	Phase I/II or II	NCT03316586	October 20, 2017	2017	2017-2019	Metastatic	Metastatic	Metastatic stage	Only BC	Only BC	TNBC	TNBC	YES	Nivolumab	Nivolumab	Nivo+Cabozantinib	Cabozantinib	Yes	Antiangiogenetic	Antiangiogenetic	Antiangiogenetic	Antiangiogenetic combo	2	Immunecheckpoint	Yes	safety, ORR	18		TRUE	18	Yes			<50		TRUE	Yes	Yes		Negative	Manuscript		NCT03316586	A Phase II Study of Nivolumab in Combination With Cabozantinib for Metastatic Triple-negative Breast Cancer	https://clinicaltrials.gov/study/NCT03316586		COMPLETED	YES	Overall Response Rate, Overall response rate (ORR) is defined as the percentage of patients with complete or partial response evaluated by RECIST 1.1. Per RECIST 1.1: Complete Response (CR), Disappearance of all target lesions; Partial Response (PR), \>=30% decrease in the sum of the longest diameter of target lesions; Overall Response (OR) = CR + PR., 2 years
I/II	Phase I/II or II	NCT03328026	November 1, 2017	2017	2017-2019	Metastatic	Metastatic	Metastatic stage	Only BC	Only BC	All	All	YES	Pembrolizumab or Ipilimumab + SV-BR-1-GM (vaccine)	Pembrolizumab	Pembro+SV-BR-1-GM		Yes	Cancer vaccine	Cancer vaccine	Cancer vaccine	Immuno/Immuno combo	4	Immunecheckpoint	Yes	safety	36		TRUE	36	Not yet?		2024-06	<50		TRUE	No						NCT03328026	Combination Study of SV-BR-1-GM With Retifanlimab	https://clinicaltrials.gov/study/NCT03328026		ENROLLING_BY_INVITATION	NO	Evaluate the Adverse Events (AEs), including Serious Adverse Events (SAEs), that occur in patients treated with SV-BR-1-GM administered in combination with INCMGA00012 (retifanlimab) [Safety], To evaluate the safety of SV-BR-1-GM as assessed by: o Adverse Events (AEs), including Serious Adverse Events (SAEs), Through study completion, an average of 1 year|Evaluate the Proportion of Patients with …
I/II	Phase I/II or II	NCT03356860	November 29, 2017	2017	2017-2019	Neoadjuvant	Neoadjuvant	Early stage	Only BC	Only BC	HER2-neg	HER2-neg	YES	Durvalumab	Durvalumab	Durva+Pacli->EC	wP→ddEC (40)	Yes	Chemotherapy	Chemotherapy	Chemotherapy	Chemotherapy combo	3	Immunecheckpoint	Yes	safety, pCR	57		TRUE	57	Yes	Positive		50-200		TRUE	No						NCT03356860	Safety and Efficacy of Durvalumab Combined to Neoadjuvant Chemotherapy in Localized Luminal B HER2(-) and Triple Negative Breast Cancer.	https://clinicaltrials.gov/study/NCT03356860	B-IMMUNE	ACTIVE_NOT_RECRUITING	NO	Adverse events, (serious) adverse event will be recorded, 74 weeks|Pathological response, Rate of complete pathological responses will be evaluated as a surrogate endpoint to evaluate efficacy, 24 weeks
I	Phase I	NCT03362060	December 5, 2017	2017	2017-2019	Metastatic	Metastatic	Metastatic stage	Only BC	Only BC	TNBC	TNBC	YES	Pembrolizumab PVX-410 (vaccine)	Pembrolizumab	Pembro+PVX-410		Yes	Cancer vaccine	Cancer vaccine	Cancer vaccine	Immuno/Immuno combo	4	Immunecheckpoint	Yes	fold activation of T cells	20		TRUE	20	Yes			<50		TRUE	No						NCT03362060	PVX-410 Vaccine Plus Pembrolizumab in HLA-A2+ Metastatic Triple Negative Breast Cancer	https://clinicaltrials.gov/study/NCT03362060		ACTIVE_NOT_RECRUITING	NO	Immune Response following treatment with PVX-410 in combination with pembrolizumab, The fold activation of T cells from blood of treated patients at week 10 compared to baseline, 3 years
I	Phase I	NCT03366844	December 8, 2017	2017	2017-2019	Pre-surgical	Neoadjuvant	Early stage	Only BC	Only BC	HER2-neg	HER2-neg	YES	Pembrolizumab	Pembrolizumab	Pembro+RT	Radiotheray	Yes	Local therapy	Local therapy	Local therapy	Local therapy	6	Immunecheckpoint	Yes	safety, TILD changes	60		TRUE	60	Yes			50-200		TRUE	Yes	Yes		Positive	Abstract/Poster		NCT03366844	Breast Cancer Study of Preoperative Pembrolizumab + Radiation	https://clinicaltrials.gov/study/NCT03366844		ACTIVE_NOT_RECRUITING	YES	Number of Patients Who do Not Necessitate a Delay in Standard of Care Treatment After Receiving the Investigational Combination of Preoperative Pembrolizumab and Radiation, Feasibility of preoperative radiation and Pembrolizumab in newly diagnosed, non-metastatic patients with triple negative breast cancer., 8 weeks after trial initiation|Changes in Tumor Infiltrating Lymphocytes (TIL), An increa…
III	Phase II/III or III	NCT03371017	December 13, 2017	2017	2017-2019	Metastatic	Metastatic	Metastatic stage	Only BC	Only BC	TNBC	TNBC	YES	Atezolizumab	Atezolizumab	Atezo+Chemo(TPC)	Gem/Carbo or Capecitabine (32)	Yes	Chemotherapy	Chemotherapy	Chemotherapy	Chemotherapy combo	3	Immunecheckpoint	Yes	OS in ITT, OS in PD-L1	572		TRUE	572	Not yet?		2024-06	>200		TRUE	No						NCT03371017	A Study of the Efficacy and Safety of Atezolizumab Plus Chemotherapy for Patients With Early Relapsing Recurrent Triple-Negative Breast Cancer	https://clinicaltrials.gov/study/NCT03371017	IMpassion132	ACTIVE_NOT_RECRUITING	NO	Overall Survival (OS) in Population With Programmed Death-Ligand 1 (PD-L1)-Positive Tumour Status, OS will be tested hierarchically in the following fixed order: * In the population with programmed deathligand 1 (PD-L1)-positive tumour status * In the modified intent-to-treat (mITT) population, Baseline to end of study (approximately 58 months)|Overall Survival (OS) in Modified Intent-To-Treat (m…
II	Phase I/II or II	NCT03384914	December 28, 2017	2017	2017-2019	Adjuvant	Adjuvant	Early stage	Only BC	Only BC	HER2-pos	HER2-pos	NO	Vaccine		Vaccine	Dendritic Cell (DC1) vaccine and pUMVC3-IGFBP2-HER2-IGF1R (WOKVAC) vaccine	No				Cancer vaccine	7	Cancer vaccine	No	DFS	119		TRUE	119	Yes	Neutral		50-200		TRUE	No						NCT03384914	Vaccine to Prevent Recurrence in Patients With HER-2 Positive Breast Cancer	https://clinicaltrials.gov/study/NCT03384914		ACTIVE_NOT_RECRUITING	NO	Immunogenicity, The primary immunogenicity outcome for both arms of this trial will be the summation of spots (ELISPOT) for 6 distinct peptides and reported as total SFC/10\^6 cells. A value \>150 defines an immune response., Up to 3 years
I/II	Phase I/II or II	NCT03387085	December 29, 2017	2017	2017-2019	Metastatic	Metastatic	Metastatic stage	Only BC	Only BC	TNBC	TNBC	YES	Avelumab+Vaccine	Avelumab	Ave+Vaccine	Vaccine (59)	Yes	Cancer vaccine	Cancer vaccine	Cancer vaccine	Immuno/Immuno combo	4	Immunecheckpoint	Yes	safety, ORR	79		TRUE	79	Yes			50-200		TRUE	No						NCT03387085	QUILT-3.067: NANT Triple Negative Breast Cancer (TNBC) Vaccine: Molecularly Informed Integrated Immunotherapy in Subjects With TNBC Who Have Progressed on or After Standard-of-care Therapy.	https://clinicaltrials.gov/study/NCT03387085		ACTIVE_NOT_RECRUITING	NO	Incidence of treatment-emergent Adverse Events (AEs) and Serious Adverse Events (SAEs), graded using the NCI CTCAE Version 4.03., Phase 1b primary endpoint, 8 weeks|Objective response rate by RECIST, Phase 2 primary endpoint, 8 weeks
I	Phase I	NCT03387553	January 2, 2018	2018	2017-2019	Neoadjuvant	Neoadjuvant	Early stage	Only BC	Only BC	HER2-pos	HER2-pos	NO	Denditic cell vaccine		Vaccine+TCH-P	Trastuzumab/Pertuzumab/Carboplatin/Docetaxel	Yes		Multiple-way combo	Multiple-way combo	Multiple-way combo	3	Cancer vaccine	No	Immunogenicity, pCR	32		TRUE	32	Not yet?		2026-08	<50		TRUE	No						NCT03387553	HER2 Directed Dendritic Cell Vaccine During Neoadjuvant Therapy of HER2+Breast Cancer	https://clinicaltrials.gov/study/NCT03387553		ACTIVE_NOT_RECRUITING	NO	Expansion Phase Schedule Selection by Week 4, Immunogenicity of HER2 DC Vaccine per treatment Arm, based on week 4 ELISPOTs. Three metrics of CD4+ Th1 response will be computed for each patient, (a) overall anti-HER2 responsivity (i.e., if patient demonstrates a positive ELISPOT response to \>1 peptide, (b) response repertoire (i.e., number of reactive peptides) and (c) cumulative response (total…
II	Phase I/II or II	NCT03393845	January 9, 2018	2018	2017-2019	Metastatic	Metastatic	Metastatic stage	Only BC	Only BC	ER+/HER2-	ER+/HER2-	NO	Pembrolizumab	Pembrolizumab	Pembro+fulvestrant	Fulvestrant	Yes		Molecular target therapies	Molecular target therapies	Targeted therapy combo	5	Immunecheckpoint	Yes	CBR	47		TRUE	47	Not yet?		2024-09	<50		TRUE	No						NCT03393845	Study of Pembrolizumab Plus Fulvestrant in Hormone Receptor Positive, HER-2 Negative Advanced/Metastatic Breast Cancer Patients	https://clinicaltrials.gov/study/NCT03393845		ACTIVE_NOT_RECRUITING	NO	Clinical Benefit Ratio (CBR), Clinical benefit ratio (CBR) is defined as the percentage of patients that achieve CR, PR, or stable disease for a minimum of four months. Patients will be evaluated for response by RECIST 1.1 and irRECIST., 36 months
II	Phase I/II or II	NCT03395899	January 10, 2018	2018	2017-2019	Neoadjuvant	Neoadjuvant	Early stage	Only BC	Only BC	ER+/HER2-	ER+/HER2-	NO	Atezolizumab	Atezolizumab	Atezo+Cobimetinib or Ipatasertib	Cobimetinib (+/- Bevacizumab) or Ipatasertib	Yes		Molecular target therapies	Molecular target therapies	Targeted therapy combo	5	Immunecheckpoint	Yes	2-fold Increase in GzmB+ CD8+ T	71		TRUE	71	Yes	Neutral		50-200		TRUE	No						NCT03395899	Pre-operative Immunotherapy Combination Strategies in Breast Cancer	https://clinicaltrials.gov/study/NCT03395899	ECLIPSE	ACTIVE_NOT_RECRUITING	NO	2-fold Increase in GzmB+ CD8+ T cell levels, Baseline and at 3weeks
II	Phase I/II or II	NCT03409198	January 24, 2018	2018	2017-2019	Metastatic	Metastatic	Metastatic stage	Only BC	Only BC	ER+/HER2- (LuminalB)	ER+/HER2-	NO	Nivolumab+Ipilimumab	Nivolumab	Nivo+Ipi+AC	Pegylated liposomal doxorubicin/CTX (43)	Yes		Multiple-way combo	Multiple-way combo	Multiple-way combo	1	Immunecheckpoint	Yes	safety, PFS	82		TRUE	82	Yes	Negative		50-200		TRUE	Yes	Yes	Negative	Negative	Manuscript		NCT03409198	Phase IIb Study Evaluating Immunogenic Chemotherapy Combined With Ipilimumab and Nivolumab in Breast Cancer	https://clinicaltrials.gov/study/NCT03409198	ICON	ACTIVE_NOT_RECRUITING	NO	Toxicity: CTCAE v4.0, Assessment of toxicity of combined treatment with ipilimumab, nivolumab, pegylated liposomal doxorubicin and cyclophosphamide (ipi/nivo/chemo), 3 years|Progression-free survival (PFS), Assessment of clinical response in ipi/nivo/chemo group compared to chemo only group: Progression-free survival (PFS); compare the PFS rates when 95% of patients in the control croup have PD, …
II	Phase I/II or II	NCT03414658	January 30, 2018	2018	2017-2019	Metastatic	Metastatic	Metastatic stage	Only BC	Only BC	HER2-pos	HER2-pos	NO	Avelumab+/-Utomilumab	Avelumab	Ave+Trast+Vino+/-Utomilumab	Trastuzumab and Vinorelbine (57)	Yes		Multiple-way combo	Multiple-way combo	Multiple-way combo	1	Immunecheckpoint	Yes	PFS, ORR	100		TRUE	100	Not yet?		2025-05	50-200		TRUE	No						NCT03414658	The AVIATOR Study: Trastuzumab and Vinorelbine With Avelumab OR Avelumab & Utomilumab in Advanced HER2+ Breast Cancer	https://clinicaltrials.gov/study/NCT03414658		ACTIVE_NOT_RECRUITING	NO	Progression Free Survival, Progression Free Survival is defined from the time from randomization to the first occurrence of disease progression as determined by the investigator using RECIST 1.1 or death from any cause, whichever occurs first., 2 years
II	Phase I/II or II	NCT03414684	January 30, 2018	2018	2017-2019	Metastatic	Metastatic	Metastatic stage	Only BC	Only BC	TNBC	TNBC	YES	Nivolumab	Nivolumab	Nivo+Carboplatin	Carboplatin (25)	Yes	Chemotherapy	Chemotherapy	Chemotherapy	Chemotherapy combo	3	Immunecheckpoint	Yes	PFS, ORR	78		TRUE	78	Yes	Negative		50-200		TRUE	Yes	Yes	Negative	Negative	Abstract/Poster		NCT03414684	Carboplatin +/- Nivolumab in Metastatic Triple Negative Breast Cancer	https://clinicaltrials.gov/study/NCT03414684		ACTIVE_NOT_RECRUITING	YES	Progression-free Survival, Defined as the time from randomization to the earlier of progression or death due to any cause. Participants alive without disease progression are censored at date of last disease evaluation, Assessed from date of randomization until the date of first documented progression or date of death from any cause, whichever came first, up to 3.5 years
II	Phase I/II or II	NCT03417544	January 31, 2018	2018	2017-2019	Metastatic	Metastatic	Metastatic stage	Only BC	Only BC	HER2-pos	HER2-pos	NO	Atezolizumab	Atezolizumab	Atezo+Trast/Pertuz	Trastuzumab + Pertuzumab (45)	Yes		Molecular target therapies	Molecular target therapies	Targeted therapy combo	5	Immunecheckpoint	Yes	ORR (CNS)	33		TRUE	33	Not yet?		2025-12	<50		TRUE	No						NCT03417544	Atezolizumab + Pertuzumab + Trastuzumab In CNS Mets In BC	https://clinicaltrials.gov/study/NCT03417544		ACTIVE_NOT_RECRUITING	NO	Overall Response Rate in CNS, Assessed using RANO-BM criteria, 24 Weeks
I/II	Phase I/II or II	NCT03424005	February 6, 2018	2018	2017-2019	Metastatic	Metastatic	Metastatic stage	Only BC	Only BC	TNBC	TNBC	YES	Atezolizumab	Atezolizumab	Atezo+Multiple options	Capecitabine, ipatasertib, cobimetinib, beva, others (47)	Yes	Multiple class	Multiple-way combo	Multiple-way combo	Multiple-way combo	1	Immunecheckpoint	Yes	safety, ORR	133		TRUE	133	Not yet?		2026-05	50-200		TRUE	No						NCT03424005	A Study Evaluating the Efficacy and Safety of Multiple Treatment Combinations in Patients With Metastatic or Locally Advanced Breast Cancer	https://clinicaltrials.gov/study/NCT03424005	Morpheus-panBC	RECRUITING	NO	Objective Response Rate (ORR), Baseline until disease progression or loss of clinical benefit (approximately 5 years)|Number of Participants With Adverse Events, Baseline to end of study (approximately 5 years)
II	Phase I/II or II	NCT03430466	February 13, 2018	2018	2017-2019	Metastatic	Metastatic	Metastatic stage	Only BC	Only BC	ER+/HER2-	ER+/HER2-	NO	Durvalumab+Tremelimumab	Durvalumab	Durva+Treme+Fulvestrant	Fulvestrant	Yes		Multiple-way combo	Multiple-way combo	Multiple-way combo	1	Immunecheckpoint	Yes	ORR	1		TRUE	1	No			<50		TRUE	Yes	No					NCT03430466	Anti PD-L1 Antibody + Anti CTLA-4 Antibody in Combination With Hormone Therapy in Patients With Hormone Receptor Positive HER2-negative Recurrent or Metastatic Breast Cancer	https://clinicaltrials.gov/study/NCT03430466		TERMINATED	NO	Response rate based on RECIST1.1, 2 years
I/II	Phase I/II or II	NCT03430479	February 13, 2018	2018	2017-2019	Metastatic	Metastatic	Metastatic stage	Only BC	Only BC	ER+/HER2-	ER+/HER2-	NO	Nivolumab	Nivolumab	Nivo+RT+endocrine	RT + endocrine therapy	Yes		Multiple-way combo	Multiple-way combo	Multiple-way combo	1	Immunecheckpoint	Yes	safety	32		TRUE	32	Yes			<50		TRUE	Yes	Yes		Negative	Manuscript		NCT03430479	Anti PD-1 Antibody With Radiation Therapy in Patients With HER2-negative Metastatic Breast Cancer	https://clinicaltrials.gov/study/NCT03430479		COMPLETED	NO	Phase Ib : dose-limiting toxicity rate, 2 years
I/II	Phase I/II or II	NCT03449238	February 28, 2018	2018	2017-2019	Metastatic	Metastatic	Metastatic stage	Only BC	Only BC	All	All	YES	Pembrolizumab	Pembrolizumab	Pembro+RT	RT stereotactic radiosurgery (Brain M+)	Yes	Local therapy	Local therapy	Local therapy	Local therapy	6	Immunecheckpoint	Yes	ORR, OS	41		TRUE	41	Not yet?		2027-12	<50		TRUE	No						NCT03449238	Pembrolizumab And Stereotactic Radiosurgery (Srs) Of Selected Brain Metastases In Breast Cancer Patients	https://clinicaltrials.gov/study/NCT03449238		RECRUITING	NO	Tumor response for non-irradiated brain lesions at 8 weeks according to RECIST1.1, detect abscopal responses in non-irradiated brain metastases, followed at routine post SRS brain MRI (evaluated at 8 weeks post-treatment, +/- one week) according to Response Evaluation criteria in Solid Tumors (RECIST1.1), 8 weeks|Correlation of abscopal responses with the radiation dose received, Correlate potent…
II	Phase I/II or II	NCT03464942	March 14, 2018	2018	2017-2019	Metastatic	Metastatic	Metastatic stage	Only BC	Only BC	TNBC	TNBC	YES	Atezolizumab	Atezolizumab	Atezo+RT	Single-fraction or Multi-fraction SABR (Stereotactic Ablative Body Radiotherapy) (49)	Yes	Local therapy	Local therapy	Local therapy	Local therapy	6	Immunecheckpoint	Yes	PFS	54		TRUE	54	Yes	Neutral		50-200		TRUE	No						NCT03464942	Stereotactic Radiation and Immunotherapy in Patients With Advanced Triple Negative Breast Cancer	https://clinicaltrials.gov/study/NCT03464942	AZTEC	COMPLETED	NO	Progression Free Survival, To assess the progression free survival of SABR at a dose of 24Gy in 3# followed by atezolizumab and SABR at a dose of 20Gy in 1# followed by atezolizumab in patients with advanced triple negative breast cancer (TNBC)., 24 months
II	Phase I/II or II	NCT03483012	March 29, 2018	2018	2017-2019	Metastatic	Metastatic	Metastatic stage	Only BC	Only BC	TNBC	TNBC	YES	Atezolizumab	Atezolizumab	Atezo+RT	Stereotactic radiosurgery (SRS) (Brain)	Yes	Local therapy	Local therapy	Local therapy	Local therapy	6	Immunecheckpoint	Yes	PFS	45		TRUE	45	Yes			<50		TRUE	Yes	Yes		Negative	trial.gov		NCT03483012	Atezolizumab + Stereotactic Radiation in Triple-negative Breast Cancer and Brain Metastasis	https://clinicaltrials.gov/study/NCT03483012		ACTIVE_NOT_RECRUITING	NO	Progression Free Survival, Assessed using RANO-BM criteria, 24 weeks
II	Phase I/II or II	NCT03487666	April 4, 2018	2018	2017-2019	Adjuvant	Adjuvant	Early stage	Only BC	Only BC	TNBC	TNBC	YES	Nivolumab	Nivolumab	Nivo+/-Capecitabine	Capecitabine (55)	Yes	Chemotherapy	Chemotherapy	Chemotherapy	Chemotherapy combo	3	Immunecheckpoint	Yes	peripheral immunoscore (PIS)	45		TRUE	45	Yes	Neutral		<50		TRUE	Yes	Yes	Neutral	Positive	Abstract/Poster		NCT03487666	OXEL: Immune Checkpoint or Capecitabine or Combination Therapy as Adjuvant Therapy for TNBC With Residual Disease	https://clinicaltrials.gov/study/NCT03487666		ACTIVE_NOT_RECRUITING	NO	Immune activation measured by changes in the peripheral immunoscore (PIS) at week 6, Quantification of immune activation measured by changes of PIS from baseline to week 6 in each arm., 6 weeks
II	Phase I/II or II	NCT03492918	April 10, 2018	2018	2017-2019	Metastatic	Metastatic	Metastatic stage	Only BC	Only BC	ER+	ER+/HER2-	NO	Pembrolizumab (53)	Pembrolizumab	Pembro		No				Monotherapy	9	Immunecheckpoint	Yes	ORR	30		TRUE	30	Not yet?			<50		TRUE	No						NCT03492918	Pembrolizumab in Combination With Paclitaxel in the Hormone Receptor-positive Metastatic Breast Cancer With High Tumor Mutational Burden Selected by Whole Exome Sequencing: Korean Cancer Study Group Trial (KCSG BR20-16)	https://clinicaltrials.gov/study/NCT03492918		NOT_YET_RECRUITING	NO	Change of objective response rate(ORR) by RECIST 1.1, Objective response rate (ORR) based on RECIST 1.1 in hormone receptor-positive, hypermutated metastatic breast cancer identified by whole exome sequencing (WES) Hypothesis: Pembrolizumab in patients with hormone receptor-positive, hypermutated metastatic breast cancer identified by WES will result in clinically meaningful ORR based on RECIST 1…
III	Phase II/III or III	NCT03498716	April 17, 2018	2018	2017-2019	Adjuvant	Adjuvant	Early stage	Only BC	Only BC	TNBC	TNBC	YES	Atezolizumab	Atezolizumab	Atezo+Pacli->EC/AC	Paclitaxel → ddAC/ddEC (50)	Yes	Chemotherapy	Chemotherapy	Chemotherapy	Chemotherapy combo	3	Immunecheckpoint	Yes	IDFS	2199		TRUE	2199	Yes	Negative		>200		TRUE	No						NCT03498716	A Study Comparing Atezolizumab (Anti PD-L1 Antibody) In Combination With Adjuvant Anthracycline/Taxane-Based Chemotherapy Versus Chemotherapy Alone In Patients With Operable Triple-Negative Breast Cancer	https://clinicaltrials.gov/study/NCT03498716	IMpassion030	COMPLETED	NO	Invasive Disease-Free Survival (iDFS), iDFS events are defined as follows: 1. Ipsilateral invasive breast tumor recurrence 2. Ipsilateral local-regional invasive breast cancer recurrence 3. Ipsilateral second primary invasive breast cancer 4. Contralateral invasive breast cancer 5. Distant recurrence 6. Death attributable to any cause, Randomization until the first occurrence of iDFS event or dea…
II	Phase I/II or II	NCT03499899	April 17, 2018	2018	2017-2019	Metastatic	Metastatic	Metastatic stage	Only BC	Only BC	TNBC	TNBC	YES	PDR001+LAG525+/-Carboplatin	Spartalizumab	PDR001+LAG525+/-Carbo	Carboplatin	Yes	Multiple class	Multiple-way combo	Multiple-way combo	Multiple-way combo	1	Immunecheckpoint	Yes	ORR	88		TRUE	88	Yes	Negative		50-200		TRUE	Yes	Yes	Negative	Negative	Abstract/Poster		NCT03499899	A Study of Efficacy and Safety of LAG525 in Combination With Spartalizumab, or With Spartalizumab and Carboplatin, or With Carboplatin, in Patients With Advanced Triple-negative Breast Cancer	https://clinicaltrials.gov/study/NCT03499899		COMPLETED	YES	Overall Response Rate (ORR) Per Investigator's Assessment According to RECIST v1.1, Overall response rate (ORR) is defined as the percentage of participants with best overall response of complete response (CR) or partial response (PR) according to RECIST 1.1 based on investigator's assessment. The 95% CIs were computed using two-sided exact binomial method. CR: Disappearance of all non-nodal targ…
II	Phase I/II or II	NCT03515798	May 4, 2018	2018	2017-2019	Neoadjuvant	Neoadjuvant	Early stage	Only BC	Only BC	HER2-neg (IBC)	HER2-neg	YES	Pembrolizumab	Pembrolizumab	Pembro+f(F)EC->Paclitaxel	(F)EC->Paclitaxel	Yes	Chemotherapy	Chemotherapy	Chemotherapy	Chemotherapy combo	3	Immunecheckpoint	Yes	safety, pCR	81		TRUE	81	No			50-200		TRUE	Yes	No					NCT03515798	Study of Immunotherapy in Combination With Chemotherapy in HER2-negative Inflammatory Breast Cancer	https://clinicaltrials.gov/study/NCT03515798	PELICAN	RECRUITING	NO	Central evaluation of pathological complete response rate, absence of any residual invasive cancer on hematoxylin and eosin evaluation of the resected breast specimen and all sampled ipsilateral lymph nodes following completion of NAST (i.e., ypT0/is, ypN0 in the current AJCC staging system), Following completion of neoadjuvant systemic treatment, an average of 24 weeks|Dose Limiting Toxicity (DL…
II	Phase I/II or II	NCT03546686	June 6, 2018	2018	2017-2019	Neoadjuvant	Neoadjuvant	Early stage	Only BC	Only BC	TNBC	TNBC	YES	Nivolumab+Ipilimumab	Nivolumab	Nivo/Ipi+Crioablation	Crioablation (54)	Yes	Local therapy	Local therapy	Local therapy	Local therapy	6	Immunecheckpoint	Yes	EFS	80		TRUE	80	Not yet?		2026-06	50-200		TRUE	No						NCT03546686	Peri-Operative Immune Checkpoint Inhibition and Cryoablation in Women With Triple-negative Breast Cancer	https://clinicaltrials.gov/study/NCT03546686		RECRUITING	NO	Event-Free Survival, * Time (in months) between randomization and first occurrence of progression of disease that precludes surgery * Time (in months) between randomization and first occurrence local or distant disease recurrence * Time (in months) between randomization and date of death attributable to any cause including breast cancer, non-breast cancer, or unknown cause, 36 Months
II	Phase I/II or II	NCT03554109	June 12, 2018	2018	2017-2019	Neoadjuvant	Neoadjuvant	Early stage	Only BC	Only BC	TNBC	TNBC	YES	Avelumab+Vaccine (60)	Avelumab	Ave+Vaccine		Yes	Cancer vaccine	Cancer vaccine	Cancer vaccine	Immuno/Immuno combo	4	Immunecheckpoint	Yes	pCR	0		TRUE	0	No			<50		TRUE	Yes	Never started					NCT03554109	QUILT-3.057: NANT Neoadjuvant Triple- Negative Breast Cancer (TNBC) Vaccine	https://clinicaltrials.gov/study/NCT03554109	TNBC	WITHDRAWN	NO	Pathological Complete Response Rate, Compare the efficacy of the NANT neoadjuvant TNBC Vaccine treatment vs standard-of-care (SoC) therapy as assessed by pathologic complete response (pCR) rate in the breast and axilla., 8 months
III	Phase II/III or III	NCT03562637	June 19, 2018	2018	2017-2019	Adjuvant	Adjuvant	Early stage	Only BC	Only BC	TNBC (Globo-H positive)	TNBC	YES	Adagloxad Simolenin (OBI-822)/OBI-821		Adagloxad Simolenin (OBI-822)/OBI-821 + SOC	SOC	No				Cancer vaccine	7	Cancer vaccine	No	IDFS	668		TRUE	668	Not yet?		2027-12	>200		TRUE	No						NCT03562637	Study of Adagloxad Simolenin (OBI-822)/OBI-821 in the Adjuvant Treatment of Patients With Globo H Positive TNBC	https://clinicaltrials.gov/study/NCT03562637		RECRUITING	NO	Measuring the effect of adagloxad simolenin (OBI-822)/OBI-821 treatment on improving invasive disease free survival (IDFS) in the study population., The outcome measure of the study is IDFS, defined by the STEEP system as the first occurrence of the time from the date of randomization to the date of first invasive disease recurrence (local, regional or distant), the date of secondary primary inva…
I/II	Phase I/II or II	NCT03566485	June 25, 2018	2018	2017-2019	Metastatic	Metastatic	Metastatic stage	Only BC	Only BC	ER+/HER2-	ER+/HER2-	NO	Atezolizumab	Atezolizumab	Atezo+Cobimetinib or Idasanutlin	Cobimetinib or Idasabutlin (52)	Yes		Molecular target therapies	Molecular target therapies	Targeted therapy combo	5	Immunecheckpoint	Yes	safety	12		TRUE	12	Yes	Negative		<50		TRUE	Yes	Yes	Neutral	Negative	trial.gov		NCT03566485	Atezolizumab and Cobimetinib or Idasanutlin in Participants With Stage IV or Unresectable Recurrent Estrogen Receptor Positive Breast Cancer	https://clinicaltrials.gov/study/NCT03566485		TERMINATED	YES	Number of Participants With a Dose Limiting Toxicity (DLT) (Phase I), Assessment of DLT for the patients in the atezolizumab and idasanutiln arm of the study, At 28 days|Maximum Tolerated Dose (Phase I), Assessment of MTD for the atezolizumab and idasanutiln combination arm of the study, At 28 days|Recommended Phase II Dose (Phase I), Assessment of recommended phase II dose for the atezolizumab a…
II	Phase I/II or II	NCT03567720	June 26, 2018	2018	2017-2019	Metastatic	Metastatic	Metastatic stage	Only BC	Only BC	TNBC	TNBC	YES	Pembrolizumab+tavo-EP	Pembrolizumab	Pembro+tavo-EP		Yes	Local therapy	Local therapy	Local therapy	Local therapy	6	Immunecheckpoint	Yes	ORR	65		TRUE	65	Yes			50-200		TRUE	No						NCT03567720	Tavo and Pembrolizumab With or Without Chemotherapy in Patients With Inoperable Locally Advanced or Metastatic TNBC	https://clinicaltrials.gov/study/NCT03567720		ACTIVE_NOT_RECRUITING	NO	Cohort 1: Objective Response Rate (ORR), ORR by Investigator review based on RECIST v1.1, Approximately 2 years|Cohort 2: Objective Response Rate (ORR), ORR by Investigator review based on RECIST v1.1, Approximately 2 years
II	Phase I/II or II	NCT03573648	June 29, 2018	2018	2017-2019	Neoadjuvant	Neoadjuvant	Early stage	Only BC	Only BC	ER+/HER2-	ER+/HER2-	NO	Avelumab	Avelumab	Ave+Tam+/-Palbociclib	Tamoxifen +/- Palbociclib (58)	Yes		Molecular target therapies	Molecular target therapies	Targeted therapy combo	5	Immunecheckpoint	Yes	safety, ORR	33		TRUE	33	Not yet?		2023-12	<50		TRUE	No						NCT03573648	Neoadjuvant Endocrine Therapy, Palbociclib, Avelumab in Estrogen Receptor Positive Breast Cancer	https://clinicaltrials.gov/study/NCT03573648	ImmunoADAPT	ACTIVE_NOT_RECRUITING	NO	Clinical Complete Response, The number of patients with a response to treatment as assessed by MRI breast imaging, 2 years
I	Phase I	NCT03579472	July 6, 2018	2018	2017-2019	Metastatic	Metastatic	Metastatic stage	Only BC	Only BC	TNBC	TNBC	YES	anti-PD-L1/TGFbetaRII fusion protein (M7824)		M782+Eribulin	Eribulin	Yes	Chemotherapy	Chemotherapy	Chemotherapy	Chemotherapy combo	3	Immunecheckpoint	Yes	safety	38		TRUE	38	Yes			<50		TRUE	Yes	Yes		Positive	Abstract/Poster		NCT03579472	M7824 and Eribulin Mesylate in Treating Patients With Metastatic Triple Negative Breast Cancer	https://clinicaltrials.gov/study/NCT03579472		TERMINATED	NO	Recommended phase II dose (RP2D), Will be defined as highest dose with dose limiting toxicity (DLT) rate =\< 30%. The number of patients on each dose as well as DLTs will be summarized. Bayesian optimal interval (BOIN) design will be employed to identify the RP2D of eribulin with M7824., Up to 90 days post-treatment|Incidence of adverse events, Safety and tolerability will be assessed in terms of…
I/II	Phase I/II or II	NCT03591276	July 19, 2018	2018	2017-2019	Metastatic	Metastatic	Metastatic stage	Only BC	Only BC	ER+/HER2-	ER+/HER2-	NO	Pembrolizumab	Pembrolizumab	Pembro+Caelyx	Caelyx	Yes		Chemotherapy	Chemotherapy	Chemotherapy combo	3	Immunecheckpoint	Yes	safety, ORR	15		TRUE	15	Yes			<50		TRUE	Yes	Yes		Positive	Abstract/Poster		NCT03591276	Phase 1b Study of Pegylated Liposomal Doxorubicin and Pembrolizumab in Endocrine-resistant Breast Cancer	https://clinicaltrials.gov/study/NCT03591276	KEYDOX	UNKNOWN	NO	To establish a safe dose of PLD when delivered in combination with pembrolizumab, A dose will be considered safe when the number of Participants With Treatment-Related Adverse Events grades 3 or 4, as assessed by CTCAE v4.0, will be less than 2 per 6-patient cohort. Our hypothesis is that treatment with pembrolizumab will be compatible with the standard recommended dose of PLD,, At the end of Cyc…
II	Phase I/II or II	NCT03594396	July 20, 2018	2018	2017-2019	Neoadjuvant	Neoadjuvant	Early stage	Only BC	Only BC	TNBC	TNBC	YES	Durvalumab	Durvalumab	Durva+Olaparib	Olaparib (56)	Yes	PARP inhibitors	PARP inhibitors	PARP inhibitors	Targeted therapy combo	5	Immunecheckpoint	Yes	"changes of tumor biology "	54		TRUE	54	Yes			50-200		TRUE	Yes	Yes		Positive	Abstract/Poster		NCT03594396	Window of Opportunity Trial of Neoadjuvant Olaparib and Durvalumab for Triple Negative or Low ER+ Breast Cancer	https://clinicaltrials.gov/study/NCT03594396		UNKNOWN	NO	The changes of tumor biology, The changes of tumor biology detected by serial biopsy of breast cancer before and after olaparib and durvalumab (exploratory serial biopsy study), 28 days
III	Phase II/III or III	NCT03595592	July 23, 2018	2018	2017-2019	Neoadjuvant	Neoadjuvant	Early stage	Only BC	Only BC	HER2-pos	HER2-pos	NO	Atezolizumab	Atezolizumab	Atezo+Trast/Pertuz/CT	Trastuzumab/Pertuzumab/Carboplatin/Paclitaxel or AC->Trastuzuma/Pertuzumab/Carboplatin/Paclitaxel (51)	Yes		Multiple-way combo	Multiple-way combo	Multiple-way combo	1	Immunecheckpoint	Yes	EFS	650		TRUE	650	Yes	Neutral		>200		TRUE	No						NCT03595592	Neoadjuvant Treatment of HER2 Positive Early High-risk and Locally Advanced Breast Cancer	https://clinicaltrials.gov/study/NCT03595592	APTneo	ACTIVE_NOT_RECRUITING	NO	Event Free Survival (EFS), Assess EFS (disease progression while on neoadjuvant therapy or disease recurrence after surgery) in the study arms, 5 years after the randomization of the last patient
II	Phase I/II or II	NCT03599453	July 26, 2018	2018	2017-2019	Metastatic	Metastatic	Metastatic stage	Only BC	Only BC	TNBC	TNBC	YES	Pembrolizumab+Celecoxib+Interferon.alfa-2b+rintatolimod	Pembrolizumab	Pembro+Chemokine		Yes	Immunomodulators	Immunomodulators	Immunomodulators	Immuno/Immuno combo	4	Immunecheckpoint	Yes	ORR	8		TRUE	8	No			<50		TRUE	Yes	No					NCT03599453	Chemokine Modulation Therapy and Pembrolizumab in Treating Participants With Metastatic Triple-Negative Breast Cancer	https://clinicaltrials.gov/study/NCT03599453		COMPLETED	NO	Overall response rate (ORR) as measured by immune-related Response Evaluation Criteria in Solid Tumors (irRECIST) criteria 1.1, Will be assessed using a Simon two-stage minimax design., Up to 2 years
II	Phase I/II or II	NCT03606967	July 31, 2018	2018	2017-2019	Metastatic	Metastatic	Metastatic stage	Only BC	Only BC	TNBC	TNBC	YES	Durvalumab, Tremelimumab, Vaccine + Poly ICLC	Durvalumab	Durvalumab + Tremelimumab + nab-pacli +/- (Vaccine + Poly ICLC) (85)	Carboplatin, Gemcitabine, nab-pacli	Yes	Multiple class	Multiple-way combo	Multiple-way combo	Multiple-way combo	1	Immunecheckpoint	Yes	PFS	70		TRUE	70	Not yet?		2024-12	50-200		TRUE	No						NCT03606967	Testing the Addition of an Individualized Vaccine to Nab-Paclitaxel, Durvalumab and Tremelimumab and Chemotherapy in Patients With Metastatic Triple Negative Breast Cancer	https://clinicaltrials.gov/study/NCT03606967		RECRUITING	NO	Progression-free survival (PFS), The median PFS in each arm and their 80% confidence intervals will be assessed using Kaplan-Meier product limit methods and compared by log-rank test., From initiation of Part B to progression or death, assessed at 6 and 12 months
II	Phase I/II or II	NCT03608865	August 1, 2018	2018	2017-2019	Metastatic	Metastatic	Metastatic stage	Only BC	Only BC	ER+ (hypermutated)	ER+/HER2-	NO	Durvalumab+Tremelimumab	Durvalumab	Durvalumab+Tremelimumab		Yes		T-cell targeted immunomodulator	T-cell targeted immunomodulator	Immuno/Immuno combo	4	Immunecheckpoint	Yes	ORR	30		TRUE	30	No			<50		TRUE	Yes	No					NCT03608865	Durvalumab (MEDI4736) and Tremelimumab in Hormone Receptor-positive, Hypermutated Metastatic Breast Cancer Identified by Whole Exome Sequencing	https://clinicaltrials.gov/study/NCT03608865		COMPLETED	NO	Objective response rate (ORR) by RECIST 1.1, To evaluate objective response rate (ORR) based on RECIST 1.1 in hormone receptor-positive, hypermutated metastatic breast cancer identified by whole exome sequencing (WES) Hypothesis: Durvalumab + tremelimumab in patients with hormone receptor-positive, hypermutated metastatic breast cancer identified by WES will result in clinically meaningful ORR ba…
I/II	Phase I/II or II	NCT03616886	August 6, 2018	2018	2017-2019	Metastatic	Metastatic	Metastatic stage	Only BC	Only BC	TNBC	TNBC	YES	Durvalumab(+/-)Oleclumab	Durvalumab	Durva+Pacli+Carbo+/-Oleclumab	Paclitaxel+Carboplatino (63)	Yes	Multiple class	Multiple-way combo	Multiple-way combo	Multiple-way combo	1	Immunecheckpoint	Yes	safety, CBR	129		TRUE	129	Yes	Negative		50-200		TRUE	No						NCT03616886	Paclitaxel + Carboplatin + Durvalumab With or Without Oleclumab for Previously Untreated Locally Recurrent Inoperable or Metastatic TNBC	https://clinicaltrials.gov/study/NCT03616886	SYNERGY	ACTIVE_NOT_RECRUITING	NO	Phase I:The adverse events (AEs), Safety and tolerability will be assessed by monitoring frequency, duration and severity of adverse events (AEs)., Through the Phase I, approximately 7 months|Phase II: Clinical Benefit of oleclumab in combination with chemotherapy and durvalumab by the comparing the CB rate at 24 weeks from the 1st dose of study drug administration between patients treated with o…
II	Phase I/II or II	NCT03632941	August 16, 2018	2018	2017-2019	Metastatic	Metastatic	Metastatic stage	Only BC	Only BC	HER2-pos	HER2-pos	NO	Pembrolizumab+VRP-HER2	Pembrolizumab	Pembro+VRP-HER2		Yes		Cancer vaccine	Cancer vaccine	Immuno/Immuno combo	4	Immunecheckpoint	Yes	TILS, ab anti HER2	9		TRUE	9	Not yet?		2024-12	<50		TRUE	No						NCT03632941	A Study to Evaluate Concurrent VRP-HER2 Vaccination and Pembrolizumab for Patients With Breast Cancer	https://clinicaltrials.gov/study/NCT03632941		ACTIVE_NOT_RECRUITING	NO	Number of Tumor infiltrating Lymphocytes and HER2 specific antibodies, The objective is to determine whether pembrolizumab increases the tumor infiltrating and HER2 specific antibodies resulting from the VRP-HER2 vaccine, 24 months
II	Phase I/II or II	NCT03639948	August 21, 2018	2018	2017-2019	Neoadjuvant	Neoadjuvant	Early stage	Only BC	Only BC	TNBC	TNBC	YES	Pembrolizumab	Pembrolizumab	Pembro+Carbo+Doce	Carboplatino/docetaxel	Yes	Chemotherapy	Chemotherapy	Chemotherapy	Chemotherapy combo	3	Immunecheckpoint	Yes	pCR	121		TRUE	121	Yes			50-200		TRUE	No						NCT03639948	Neoadjuvant Phase II Study of Pembrolizumab And Carboplatin Plus Docetaxel in Triple Negative Breast Cancer	https://clinicaltrials.gov/study/NCT03639948	NeoPACT	ACTIVE_NOT_RECRUITING	NO	Pathological complete response (pCR) rate, Defined as the percentage of patients with PCR, as evidenced by absence of invasive disease in breast and axillary lymph nodes determined by histopathological examination., Up to 25 weeks
I	Phase I	NCT03650894	August 29, 2018	2018	2017-2019	Metastatic	Metastatic	Metastatic stage	Only BC	Only BC	HER2/neg	HER2-neg	YES	Nivo+Ipi	Nivolumab	Nivo+Ipi+Bicalutamide	Bicalutamide	Yes	Molecular target therapies	Molecular target therapies	Molecular target therapies	Targeted therapy combo	5	Immunecheckpoint	Yes	CBR	138		TRUE	138	Not yet?		2025-03	50-200		TRUE	No						NCT03650894	Nivolumab, Ipilimumab, and Bicalutamide in Human Epidermal Growth Factor (HER) 2 Negative Breast Cancer Patients	https://clinicaltrials.gov/study/NCT03650894		ACTIVE_NOT_RECRUITING	NO	iRECIST Clinical Benefit Rate (the number of patients with objective response or ongoing stable disease at week 24 using iRECIST guidelines), To assess the 24-week clinical benefit rate of nivolumab combined with bicalutamide and ipilimumab in advanced HER2-negative breast cancers assessed by radiographic criteria (computed tomography (CT) scan or magnetic resonance imaging (MRI) according to iRE…
I	Phase I	NCT03720431	October 25, 2018	2018	2017-2019	Metastatic	Metastatic	Metastatic stage	Only BC	Only BC	TNBC	TNBC	YES	Pembrolizumab	Pembrolizumab	Pembro+TTAC-0001	TTAC-0001 (anti-VEGFR2)	Yes	Antiangiogenetic	Antiangiogenetic	Antiangiogenetic	Antiangiogenetic combo	2	Immunecheckpoint	Yes	safety	11		TRUE	11	Yes			<50		TRUE	Yes	Yes		Positive	Abstract/Poster		NCT03720431	TTAC-0001 and Pembrolizumab Phase Ib Combination Trial in Metastatic Triple-negative Breast Cancer	https://clinicaltrials.gov/study/NCT03720431		ACTIVE_NOT_RECRUITING	NO	Dose limiting toxicities, The frequency and percentage of DLT will be presented by dose level, During the first cycle (every cycle is 21 days) of treatment|Adverse events, The frequency and percentage of AEs will be presented by dose level, From date of screening visit until the date of first documented progression or date of death from any cause, whichever came first, assessed up to 2 years|Immu…
III	Phase II/III or III	NCT03725059	October 30, 2018	2018	2017-2019	Neoadjuvant	Neoadjuvant	Early stage	Only BC	Only BC	ER+/HER2-	ER+/HER2-	NO	Pembrolizumab	Pembrolizumab	Pembro+wP/A(E)C	wPaclitaxel -> A(E)C (61)	Yes		Chemotherapy	Chemotherapy	Chemotherapy combo	3	Immunecheckpoint	Yes	pCR, EFS	1240		TRUE	1240	Yes	Positive		>200		TRUE	No						NCT03725059	Study of Pembrolizumab (MK-3475) Versus Placebo in Combination With Neoadjuvant Chemotherapy & Adjuvant Endocrine Therapy in the Treatment of Early-Stage Estrogen Receptor-Positive, Human Epidermal Growth Factor Receptor 2-Negative (ER+/HER2-) Breast Cancer (MK-3475-756/KEYNOTE-756)	https://clinicaltrials.gov/study/NCT03725059		ACTIVE_NOT_RECRUITING	NO	Pathological Complete Response (pCR) Rate Using the Definition of ypT0/Tis ypN0, The pCR rate (ypT0/Tis ypN0) is defined as the percentage of participants without residual invasive cancer on hematoxylin and eosin evaluation of the complete resected breast specimen and all sampled regional lymph nodes following completion of neoadjuvant systemic therapy by American Joint Committee on Cancer (AJCC)…
III	Phase II/III or III	NCT03726879	November 1, 2018	2018	2017-2019	Neoadjuvant	Neoadjuvant	Early stage	Only BC	Only BC	HER2-pos	HER2-pos	NO	Atezolizumab	Atezolizumab	Atezo+ddAC/wPHP	ddAC x 4 cycle -> wP/trastuzumab/pertuzumab (+/- atezolizumab (62)	Yes		Multiple-way combo	Multiple-way combo	Multiple-way combo	1	Immunecheckpoint	Yes	pCR in PD-L1 and in ITT	454		TRUE	454	Yes	Negative		>200		TRUE	Yes	Yes	Negative	Negative	Manuscript		NCT03726879	A Study To Evaluate the Efficacy and Safety Of Atezolizumab or Placebo in Combination With Neoadjuvant Doxorubicin + Cyclophosphamide Followed By Paclitaxel + Trastuzumab + Pertuzumab In Early Her2-Positive Breast Cancer	https://clinicaltrials.gov/study/NCT03726879	IMpassion050	COMPLETED	YES	Percentage of Participants With Pathological Complete Response (pCR) in the PD-L1-Positive Population (IC 1/2/3), pCR is defined as the absence of residual invasive cancer on hematoxylin and eosin evaluation of the complete resected breast specimen and all sampled regional lymph nodes following completion of neoadjuvant systemic therapy (NAST) (i.e., ypT0/is ypN0 in the current American Joint Com…
II	Phase I/II or II	NCT03732391	November 6, 2018	2018	2017-2019	Metastatic	Metastatic	Metastatic stage	Only BC	Only BC	BRCA-mut	HER2-neg	YES	Pembrolizumab	Pembrolizumab	Pembro+Carbo	Carboplatin	Yes	Chemotherapy	Chemotherapy	Chemotherapy	Chemotherapy combo	3	Immunecheckpoint	Yes	ORR	22		TRUE	22	Yes			<50		TRUE	Yes	Yes		Negative	Manuscript		NCT03732391	Phase 2 Study of Pembrolizumab+Carboplatin in Breast Related Cancer Antigens-related Metastatic Breast Cancer (PEMBRACA)	https://clinicaltrials.gov/study/NCT03732391		COMPLETED	NO	The ORR, objective response rate (complete response plus partial response) will be evaluated according to RECIST criteria, through study completion, an average of 1 year
II	Phase I/II or II	NCT03740893	November 14, 2018	2018	2017-2019	Neoadjuvant (64)	Neoadjuvant	Early stage	Only BC	Only BC	TNBC	TNBC	YES	Durvalumab	Durvalumab			No				Monotherapy	9	Immunecheckpoint	Yes	ki-67, GEP, TILS,IFN gamma	81		TRUE	81	Not yet?		2025-12	50-200		TRUE	No						NCT03740893	PHOENIX DDR/Anti-PD-L1 Trial: A Pre-surgical Window of Opportunity and Post-surgical Adjuvant Biomarker Study of DNA Damage Response Inhibition and/or Anti-PD-L1 Immunotherapy in Patients With Neoadjuvant Chemotherapy Resistant Residual Triple Negative Breast Cancer	https://clinicaltrials.gov/study/NCT03740893	PHOENIX	RECRUITING	NO	Cohorts B and C co-primary endpoint #1: Change in mean proliferation index (as measured by tumour cell Ki67 immunohistochemistry) post WOP intervention within post-treatment biopsy compared to pre-treatment baseline biopsy., Change in mean proliferation index (as measured by tumour cell Ki67 immunohistochemistry) post WOP intervention within post-treatment biopsy compared to pre-treatment baselin…
I/II	Phase I/II or II	NCT03742102	November 15, 2018	2018	2017-2019	Metastatic	Metastatic	Metastatic stage	Only BC	Only BC	TNBC	TNBC	YES	Durvalumab, Oleclumab	Durvalumab	Durvalumab + others (83)	paclitaxel, capivasertib, trastuzumab deruxtecan	Yes	Multiple class	Multiple-way combo	Multiple-way combo	Multiple-way combo	1	Immunecheckpoint	Yes	safety, ORR	210		TRUE	210	Yes	Positive		>200		TRUE	No						NCT03742102	A Study of Novel Anti-cancer Agents in Patients With Metastatic Triple Negative Breast Cancer	https://clinicaltrials.gov/study/NCT03742102	BEGONIA	RECRUITING	NO	Incidence of adverse events, Part 1: Assessment of safety and tolerability of each treatment arm Part 2: Endpoints based on Investigator assessment according to RECIST 1.1: ORR (objective response rate): The percentage of evaluable patients with a confirmed Investigator-assessed visit response of CR (complete response) or PR (partial response)., Part1: From informed consent until the safety follo…
I	Phase I	NCT03742349	November 15, 2018	2018	2017-2019	Metastatic	Metastatic	Metastatic stage	Only BC	Only BC	TNBC	TNBC	YES	PDR001+ LAG525 +/- NIR178 or MCS110 or canakinumab	Spartalizumab		capmatinib	Yes	Multiple class	Multiple-way combo	Multiple-way combo	Multiple-way combo	1	Immunecheckpoint	Yes	Aes	64		TRUE	64	No			50-200		TRUE	No						NCT03742349	Study of Safety and Efficacy of Novel Immunotherapy Combinations in Patients With Triple Negative Breast Cancer (TNBC).	https://clinicaltrials.gov/study/NCT03742349		TERMINATED	NO	Incidence of Adverse Events (AEs) and Serious Adverse Events (SAEs) as a measure of safety, Month 18 is assumed to be study end, at month 18|Severity of Adverse Events (AEs) and Serious Adverse Events (SAEs) as a measure of safety, Month 18 is assumed to be study end, at month 18|Incidence of dose limiting toxicities (DLTs) of treatment (Escalation only), end of first cycle, at Day 28|Frequency o…
II	Phase I/II or II	NCT03747120	November 20, 2018	2018	2017-2019	Neoadjuvant	Neoadjuvant	Early stage	Only BC	Only BC	HER2-pos	HER2-pos	NO	Pembrolizumab	Pembrolizumab	Pembro+trastuzumab+pacli+/-pertuzumab	trastuzumab+pertuzumab+paclitaxel+/-pembrolizumab (69)	Yes		Multiple-way combo	Multiple-way combo	Multiple-way combo	1	Immunecheckpoint	Yes	pCR	174		TRUE	174	Not yet?		2025-07	50-200		TRUE	No						NCT03747120	Neoadjuvant Her2-targeted Therapy and Immunotherapy With Pembrolizumab	https://clinicaltrials.gov/study/NCT03747120		RECRUITING	NO	Pathological complete response (pCR), Proportion of subjects without residual invasive cancer in the breast and axilla from randomization to definitive surgery. - Residual invasive cancer defined based on hematoxylin and eosin evaluation of complete resected breast specimen and all sampled regional lymph nodes following completion of neoadjuvant systemic therapy by pathologist assessment., 16 wee…
II	Phase I/II or II	NCT03752723	November 26, 2018	2018	2017-2019	Metastatic	Metastatic	Metastatic stage	Only BC	Only BC	TNBC	TNBC	YES	Pembrolizumab+GX-I7	Pembrolizumab	Pembro+GX-I7		Yes	Immunomodulators	Immunomodulators	Immunomodulators	Immuno/Immuno combo	4	Immunecheckpoint	Yes	safety, ORR	83		TRUE	83	Yes			50-200		TRUE	No						NCT03752723	Study of GX-I7 in Combination With Pembrolizumab in Refractory or Relapsed (R/R) TNBC Subjects(GX-I7-CA-006/KEYNOTE-899)	https://clinicaltrials.gov/study/NCT03752723		COMPLETED	NO	Incidence and nature of DLTs, To evaluate the safety and tolerability of GX-I7 in combination with standard dose pembrolizumab, during the first 5 weeks|Incidence, nature and severity of adverse events, graded according to NCI CTCAE v5.0, up to 24month|Objective response rate (ORR), defined as percentage of subjects with a complete response (CR) or partial response (PR) per RECIST v.1.1, up to 24…
II	Phase I/II or II	NCT03756298	November 28, 2018	2018	2017-2019	Adjuvant	Adjuvant	Early stage	Only BC	Only BC	TNBC	TNBC	YES	Atezolizumab	Atezolizumab	Atezo+capecitabine	Capecitabine (66)	Yes	Chemotherapy	Chemotherapy	Chemotherapy	Chemotherapy combo	3	Immunecheckpoint	Yes	IDFS	284		TRUE	284	Not yet?		2027-01	>200		TRUE	No						NCT03756298	Efficacy and Safety of Atezolizumab Plus Capecitabine Adjuvant Therapy for Triple Receptor-Negative Breast Cancer	https://clinicaltrials.gov/study/NCT03756298		ACTIVE_NOT_RECRUITING	NO	5-yr invasive disease-free survival (IDFS) rate, • To compare 5-yr invasive disease-free survival (IDFS) rate of patients with triple-negative breast cancer (TNBC) who had either ≥ 1 cm residual invasive breast cancer and/or positive lymph nodes (\> ypN+) after neoadjuvant chemotherapy, 3 years after last patient enrollment
II	Phase I/II or II	NCT03789110	December 28, 2018	2018	2017-2019	Metastatic	Metastatic	Metastatic stage	Only BC	Only BC	HER2- hypermutated	HER2-neg	YES	Nivolumab, ipilimumab	Nivolumab	nivolumab+ipilimumab		Yes	T-cell targeted immunomodulator	T-cell targeted immunomodulator	T-cell targeted immunomodulator	Immuno/Immuno combo	4	Immunecheckpoint	Yes	ORR	31		TRUE	31	Yes			<50		TRUE	Yes	Yes		Positive	Abstract/Poster		NCT03789110	NIMBUS: Nivolumab Plus Ipilimumab in Metastatic Hypermutated HER2-negative Breast Cancer	https://clinicaltrials.gov/study/NCT03789110		ACTIVE_NOT_RECRUITING	YES	Overall Response Rate of Nivolumab in Combination With Ipilimumab, Overall Response Rate (ORR) is defined as the proportion of patients with complete or partial response evaluated by RECIST 1.1. Per RECIST 1.1: Complete Response (CR), Disappearance of all target lesions; Partial Response (PR), \>=30% decrease in the sum of the longest diameter of target lesions; Overall Response (OR) = CR + PR., …
I	Phase I	NCT03800836	January 11, 2019	2019	2017-2019	Metastatic	Metastatic	Metastatic stage	Only BC	Only BC	TNBC	TNBC	YES	Atezolizumab	Atezolizumab	Atezo+ipatasertib+pacli	ipatasertib/paclitaxel or ipatasertib/nab-paclitaxel	Yes	Multiple class	Multiple-way combo	Multiple-way combo	Multiple-way combo	1	Immunecheckpoint	Yes	ORR, pCR	140							50-200		TRUE	Yes	Yes		Negative	Manuscript		NCT03800836	A Study to Evaluate the Safety and Efficacy of Ipatasertib in Combination With Atezolizumab and Paclitaxel or Nab-Paclitaxel in Participants With Locally Advanced or Metastatic Triple-Negative Breast Cancer	https://clinicaltrials.gov/study/NCT03800836		COMPLETED	NO	Cohort 1 and Cohort 4: Percentage of Participants with Objective Response (Complete Response [CR] or Partial Response [PR]), as Assessed by Investigator Based on Response Evaluation Criteria in Solid Tumors (RECIST), Version (v) 1.1, Baseline up to disease progression or treatment discontinuation, whichever occurs first (to approximately 12 months)|Cohort 1 and Cohort 4: Duration of Confirmed Obj…
II	Phase I/II or II	NCT03801369	January 11, 2019	2019	2017-2019	Metastatic	Metastatic	Metastatic stage	Only BC	Only BC	TNBC	TNBC	YES	Durvalumab	Durvalumab	Durva+ olaparib	olaparib	Yes	PARP inhibitors	PARP inhibitors	PARP inhibitors	Targeted therapy combo	5	Immunecheckpoint	Yes	ORR	132							50-200		TRUE	No						NCT03801369	Olaparib in Combination With Either Durvalumab, Selumetinib, or Capivasertib or Ceralasertib Alone in Treating Patients With Metastatic Triple Negative Breast Cancer	https://clinicaltrials.gov/study/NCT03801369		RECRUITING	NO	Objective response rate (ORR), Using the efficacy analysis set, the estimate of ORR will be measured independently for each treatment arm and reported with 95% exact confidence interval. Participants who, within their respective treatment arm, achieve a complete response (CR) or a partial response (PR) that is confirmed on a second scan at least 4 weeks later on the current protocol will be quali…
I-II	Phase I/II or II	NCT03802604	January 14, 2019	2019	2017-2019	Neoadjuvant (65)	Neoadjuvant	Early stage	Only BC	Only BC	TNBC and ER+/HER2-	HER2-neg	YES	Atezolizumab + T-VEC	Atezolizumab	Atezo+T-VEC		Yes	Local therapy	Local therapy	Local therapy	Local therapy	6	Immunecheckpoint	Yes	RCB 0/1	28							<50		TRUE	Yes	Yes		Positive	Abstract/Poster		NCT03802604	Combination of Talimogene Laherparepvec With Atezolizumab in Early Breast Cancer	https://clinicaltrials.gov/study/NCT03802604	PROMETEO	ACTIVE_NOT_RECRUITING	NO	Rate of residual cancer burden class 0 and 1 (RCB0/1), As a dichotomous measure of tumor response, RCB 0/1 yes vs. no., after neoadjuvant treatment, according to the MD Anderson Cancer Center procedures, as per local assessment., 24 months since first patient in
II	Phase I/II or II	NCT03815890	January 24, 2019	2019	2017-2019	Neoadjuvant	Neoadjuvant	Early stage	Only BC	Only BC	Luminal B/TNBC	HER2-neg	YES	Nivolumab	Nivolumab	Nivolumab +/- doxo	Doxorubicine	Yes	Chemotherapy	Chemotherapy	Chemotherapy	Chemotherapy combo	3	Immunecheckpoint	Yes	Immune activation	80							50-200		TRUE	No						NCT03815890	Pre-operative Trial for Breast Cancer With Nivolumab in Combination With Novel IO	https://clinicaltrials.gov/study/NCT03815890	BELLINI	RECRUITING	NO	Immune activation after pre-operative nivolumab, measuring the tumor-associated CD8 and expression of genes induced by IFNy after pre-operative immunotherapy, through study completion, an average of 1 year
II	Phase I/II or II	NCT03818685	January 28, 2019	2019	2017-2019	Adjuvant (residual disease)	Adjuvant	Early stage	Only BC	Only BC	TNBC	TNBC	YES	Nivolumab+ Ipilimumab	Nivolumab	Nivo+ Ipi+ RT vs Cape + RT	Radiotherapy, capecitabine	Yes	Multiple class	Multiple-way combo	Multiple-way combo	Multiple-way combo	1	Immunecheckpoint	Yes	DFS	95							50-200		TRUE	No						NCT03818685	Evaluate the Clinical Benefit of a Post-operative Treatment Associating Radiotherapy + Nivolumab + Ipilimumab Versus Radiotherapy + Capecitabine for Triple Negative Breast Cancer Patients With Residual Disease	https://clinicaltrials.gov/study/NCT03818685	BreastImmune03	ACTIVE_NOT_RECRUITING	NO	Disease free survival (DFS), DFS is defined as the time from randomization until the date of the first relapse (local/regional recurrence or distant metastasis) or death (from any cause) whichever comes firsts and regardless of whether the patient withdraws from randomised study treatment or receives another anti-cancer therapy prior to disease relapse., At 2 years
II	Phase I/II or II	NCT03820141	January 29, 2019	2019	2017-2019	Neoadjuvant	Neoadjuvant	Early stage	Only BC	Only BC	HER2 enriched/amplified	HER2-pos	NO	Durvalumab	Durvalumab	Durva+ pert+trast	trastuzumab+ pertuzumab	Yes		Molecular target therapies	Molecular target therapies	Targeted therapy combo	5	Immunecheckpoint	Yes	pCR in HER 2+	39							<50		TRUE	No						NCT03820141	Durvalumab With Trastuzumab and Pertuzumab in HER2-Enriched Breast Cancer	https://clinicaltrials.gov/study/NCT03820141	DTP	RECRUITING	NO	Pathological complete response (pCR) rate in the breast in patients with HER2-enriched and HER2-amplified breast cancer, Determine pCR rate in the breast in patients with HER2-enriched and HER2-amplified breast cancer, 18 weeks
I/II	Phase I/II or II	NCT03838367	February 12, 2019	2019	2017-2019	Metastatic	Metastatic	Metastatic stage	Only BC	Only BC	TNBC (CCR5+)	TNBC	YES	Leronlimab		Leronlimab + Carboplatin	Carboplatin	Yes	Chemotherapy	T-cell targeted immunomodulator	T-cell targeted immunomodulator	Chemotherapy combo	3	T-cell targeted immunomodulator	No	MTD	48							<50		TRUE	Yes	Yes		Positive	Abstract/Poster		NCT03838367	Leronlimab (PRO 140) Combined With Carboplatin in Patients With CCR5+ mTNBC	https://clinicaltrials.gov/study/NCT03838367		UNKNOWN	NO	Phase Ib: Maximum Tolerated Dose (MTD) of leronlimab (PRO 140) when combined with carboplatin AUC5, Cycle 1 (21 days)|Phase II: Progression free survival (PFS) defined as time in months from the date of first study treatment to the date of disease progression or death from any cause, whichever comes first., Every 6 to 9 weeks after study start, until progression or death, assessed up to 2 years a…
II	Phase I/II or II	NCT03841747	February 15, 2019	2019	2017-2019	Metastatic	Metastatic	Metastatic stage	Only BC	Only BC	ER+/HER2- (LuminalB)	ER+/HER2-	NO	Pembrolizumab	Pembrolizumab	Pembro+paclitaxel	Paclitaxel +/- Pembrolizumab (68)	Yes		Chemotherapy	Chemotherapy	Chemotherapy combo	3	Immunecheckpoint	Yes	PFS and OS	87							50-200		TRUE	No						NCT03841747	Paclitaxel Plus Pembrolizumab vs. Paclitaxel Weekly in ER+ Luminal B Metastatic Breast Cancer	https://clinicaltrials.gov/study/NCT03841747	PELICAN	NOT_YET_RECRUITING	NO	Progression-free survival, Progression-free survival, defined as the time from the date of randomisation to the date of first documented tumour progression (using RECIST 1.1) or death from any cause, whichever occurs first. To be used for both the overall patient population and in patients with PD-L1-positive tumours., Date of randomisation to date of first tumour progression or death, whichever …
I/II	Phase I/II or II	NCT03853707	February 26, 2019	2019	2017-2019	Metastatic	Metastatic	Metastatic stage	Only BC	Only BC	TNBC	TNBC	YES	Atezolizumab	Atezolizumab	ipatasertib + capecitabine + atezolizumab	Capecitabine, Carboplatin, Ipatasertib, Paclitaxel (84)	Yes	Multiple class	Multiple-way combo	Multiple-way combo	Multiple-way combo	1	Immunecheckpoint	Yes	PFS	40							<50		TRUE	No						NCT03853707	Ipatasertib in Combination With Carboplatin, Carboplatin/Paclitaxel, or Capecitabine/Atezolizumab in Treating Patients With Metastatic Triple Negative Breast Cancer	https://clinicaltrials.gov/study/NCT03853707		ACTIVE_NOT_RECRUITING	YES	Progression-free Survival (PFS), Estimated using the product-limit method of Kaplan and Meier. Failure defined as disease progression or death from any cause. Progression is defined using Response Evaluation Criteria In Solid Tumors Criteria (RECIST v1.1), as a 20% increase in the sum of the longest diameter of target lesions, or a measurable increase in a non-target lesion, or the appearance of …
I	Phase I	NCT03855358	February 26, 2019	2019	2017-2019	Metastatic	Metastatic	Metastatic stage	Only BC	Only BC	TNBC	TNBC	YES	TQB2450	TQB2450	TQB2450 + Anlotinib		Yes	Molecular target therapies	Molecular target therapies	Molecular target therapies	Targeted therapy combo	5	Immunecheckpoint	Yes	ORR	30							<50		TRUE	Yes	Yes		Positive	Manuscript		NCT03855358	A Study of TQB2450 Injection and Anlotinib Hydrochloride Capsules to Treat Triple Negative Breast Cancer (TNBC)	https://clinicaltrials.gov/study/NCT03855358		UNKNOWN	NO	Overall Response Rate(ORR), Overall Response Rate (ORR) defined as the proportion of subjects who achieves a best response of CR or PR, assessed by IRC per the Lugano Classification, Up to 72 weeks
II	Phase I/II or II	NCT03872505	March 13, 2019	2019	2017-2019	Neoadjuvant	Neoadjuvant	Early stage	Only BC	Only BC	TNBC	TNBC	YES	Durvalumab	Durvalumab	carbo+pacli + durva +/-RT	Carboplatin, Paclitaxel +/- Radiation Therapy	Yes	Multiple class	Multiple-way combo	Multiple-way combo	Multiple-way combo	1	Immunecheckpoint	Yes	pCR	0							<50		TRUE	Yes	Never started					NCT03872505	Pre-operAtive Non-Anthracycline Chemotherapy, Durvalumab +/- RAdiation Therapy in Triple Negative Breast Cancer	https://clinicaltrials.gov/study/NCT03872505	PANDoRA	WITHDRAWN	NO	Pathological complete response rate in the breast and axilla, Proportion of subjects without residual invasive cancer in the breast and axilla from randomization to definitive surgery. Measured as the lack of residual invasive cancer on hematoxylin and eosin evaluation of the complete resected breast specimen and all sampled regional lymph nodes following completion of neoadjuvant systemic therap…
I/II	Phase I/II or II	NCT03872791	March 13, 2019	2019	2017-2019	Metastatic	Metastatic	Metastatic stage	Only BC	Only BC	TNBC	TNBC	YES	KN046	Erfonrilimab	KN046 +/- nab-pacli	nab-pacli	Yes	Chemotherapy	Chemotherapy	Chemotherapy	Chemotherapy combo	3	Immunecheckpoint	Yes	ORR	52							50-200		TRUE	Yes	Yes		Positive	Abstract/Poster		NCT03872791	A Study of KN046 in Subjects With Locally Advanced or Metastatic Triple-negative Breast Cancer	https://clinicaltrials.gov/study/NCT03872791		COMPLETED	NO	IRC assessed objective response, Objective response is defined as complete response (CR) or partial response (PR), as determined by the independent review committee using RECIST v1.1 criteria. CR is defined as the disappearance of all TLs and SA reduction to less than (\<) 10mm for nodal TLs/ non-TLs. PR is defined as \>/=30% decrease in SD of TLs, taking as reference the baseline SD, From Day 1 …
II	Phase I/II or II	NCT03874325	March 14, 2019	2019	2017-2019	Neoadjuvant	Neoadjuvant	Early stage	Only BC	Only BC	ER+/HER2-	ER+/HER2-	NO	Durvalumab	Durvalumab	Durvalumab + AI	aromatase inhibitors	Yes		Molecular target therapies	Molecular target therapies	Targeted therapy combo	5	Immunecheckpoint	Yes	mPEPI=0	17							<50		TRUE	Yes	Yes		Negative	trial.gov		NCT03874325	Aromatase Inhibitor and Durvalumab in Postmenopausal Breast Cancer	https://clinicaltrials.gov/study/NCT03874325		TERMINATED	YES	Rate of Modified Preoperative Endocrine Prognostic Index (mPEPI) Score of 0, Modified preoperative endocrine prognostic index (mPEPI) of 0. Total PEPI score assigned to each patient is the sum of the risk points derived from the pathological (pT) stage, lymph node (pN) stage, Ki67 level, and estrogen receptor (ER) status of the surgical specimen. A hazard ratio (HR) in the range of 1-2 receives o…
II	Phase I/II or II	NCT03879174	March 18, 2019	2019	2017-2019	Metastatic	Metastatic	Metastatic stage	Only BC	Only BC	ER+/HER2-	ER+/HER2-	NO	Pembrolizumab	Pembrolizumab	Pembro+tam	tamoxifen	Yes		Molecular target therapies	Molecular target therapies	Targeted therapy combo	5	Immunecheckpoint	Yes	PFS, ORR	25							<50		TRUE	Yes	No					NCT03879174	Pembrolizumab And Tamoxifen Among Women With Advanced Hormone Receptor Positive Breast Cancer And Esr1 Mutation	https://clinicaltrials.gov/study/NCT03879174	Pembro	UNKNOWN	NO	Progression Free Survival, time from enrollment to disease progression or death, whichever occurred first, defined as time from enrollment to disease progression or death, whichever occurred first, assessed for a period of up to 36 months.|Overall Response Rate (ORR), percentage of patients with a best overall response of complete response (CR) or partial response (PR), Time for patient to achiev…
I-II	Phase I/II or II	NCT03881878	March 20, 2019	2019	2017-2019	Neoadjuvant	Neoadjuvant	Early stage	Only BC	Only BC	HER2-pos	HER2-pos	NO	Atezolizumab	Atezolizumab	Atezo+doce+trastuz+pertuz	docetaxel+trastuzumab+pertuzumab	Yes		Multiple-way combo	Multiple-way combo	Multiple-way combo	1	Immunecheckpoint	Yes	pCR	67							50-200		TRUE	Yes	Yes		Positive	Manuscript		NCT03881878	TAHP for Patients With HER2-positive Early Breast Cancer and Subsequent AHP Adjuvant tHerapy After Surgery	https://clinicaltrials.gov/study/NCT03881878		UNKNOWN	NO	Pathologic CR(pCR) rate of neo-adjuvant chemotherapy, pCR rate of neoadjuvant chemotherapy with the patients with HER2+ EBC, Pathologic Clinical response is perforemed after end of cycle 6 (each cycle is 21days).
II	Phase I/II or II	NCT03894007	March 28, 2019	2019	2017-2019	Neoadjuvant	Neoadjuvant	Early stage	Only BC	Only BC	HER2-pos	HER2-pos	NO	Atezolizumab	Atezolizumab	Atezo+EC	docetaxel+carboplatin+trastuzumab+pertuzumab -> EC (+/-Atezolizumab) (67)	Yes		Multiple-way combo	Multiple-way combo	Multiple-way combo	1	Immunecheckpoint	Yes	pCR	6							<50		TRUE	Yes	No					NCT03894007	Improving Pre-operative Systemic Therapy for Human Epidermal Growth Factor Receptor 2 (HER2) Amplified Breast Cancer	https://clinicaltrials.gov/study/NCT03894007	PREDIXIIHER2	TERMINATED	NO	Rate of pathological objective response to primary medical treatment, Efficacy measure at surgery that is performed 2-3 weeks after 7 cycles (each cycle lasts 21 days) of preoperative treatment., At surgery 2-3 weeks after the last (of 7) cycles of neo-adjuvant systemic therapy.
I	Phase I	NCT03945604	May 10, 2019	2019	2017-2019	Metastatic	Metastatic	Metastatic stage	Only BC	Only BC	TNBC	TNBC	YES	SHR-1210	Camrelizumab	SHR-1210 + Apatinib +Fluzoparib	Apatinib +Fluzoparib	Yes	Antiangiogenetic	Antiangiogenetic	Antiangiogenetic	Antiangiogenetic combo	2	Immunecheckpoint	Yes	DLT	32							<50		TRUE	Yes	Yes		Positive	Manuscript		NCT03945604	A Trial of SHR-1210 (an Anti-PD-1 Inhibitor) in Combination With Apatinib and Fluzoparib in Patients With TNBC	https://clinicaltrials.gov/study/NCT03945604		COMPLETED	NO	Dose Limiting Toxicity (DLT), Dose Limiting Toxicity, First cycle (28 days)
II	Phase I/II or II	NCT03952325	May 16, 2019	2019	2017-2019	Metastatic	Metastatic	Metastatic stage	Only BC	Only BC	TNBC (70)	TNBC	YES	Nivolumab or Pembrolizumab or Atezo	Nivolumab	Pembro/Atezo/Nivo + tesetaxel	tesetaxel (oral taxane)	Yes	Chemotherapy	Chemotherapy	Chemotherapy	Chemotherapy combo	3	Immunecheckpoint	Yes	ORR, PFS	294							>200		TRUE	Yes	No					NCT03952325	Tesetaxel Plus 3 Different PD-(L)1 Inhibitors in Patients With Triple-Negative MBC and Tesetaxel Monotherapy in Patients With HER2-Negative MBC	https://clinicaltrials.gov/study/NCT03952325	CONTESSA TRIO	TERMINATED	NO	Cohort 1: ORR in patients with PD-L1 positive status, Approximately 2.0-3.0 years|Cohort 1: PFS in patients with PD-L1 positive status, Approximately 2.5-3.5 years|Cohort 2: ORR in patients with HR-positive, HER2-negative disease, Approximately 2.0-3.0 years|Cohort 2: PFS in patients with HR-positive, HER2-negative disease, Approximately 2.0-3.0 years|Cohort 3: ORR in patients with HR-positive, H…
II	Phase I/II or II	NCT03964532	May 28, 2019	2019	2017-2019	Metastatic	Metastatic	Metastatic stage	Only BC	Only BC	All	All	YES	Avelumab	Avelumab	Talazoparib--> talazo+ avelumab	talazoparib	Yes	PARP inhibitors	PARP inhibitors	PARP inhibitors	Targeted therapy combo	5	Immunecheckpoint	Yes	safety, ORR	24							<50		TRUE	No						NCT03964532	TALAVE: Induction Talazoparib Followed by Combination of Talazoparib and Avelumab in Advanced Breast Cancer	https://clinicaltrials.gov/study/NCT03964532		ACTIVE_NOT_RECRUITING	NO	Quantification of Grade 3 and 4 toxicities (Adverse Events), Quantification of grade 3 and 4 toxicities according to the National Cancer Institute Common Toxicity Criteria for Adverse Events Version 4.0 \[NCI CTCAE v4.03\]. Toxicity analysis will be conducted in all patients receiving at least one dose of talazoparib., from the start of study drugs through 30 days after end of treatment (approxim…
II	Phase I/II or II	NCT03971045	June 3, 2019	2019	2017-2019	Metastatic	Metastatic	Metastatic stage	Only BC	Only BC	All,chest wall disease (71)	All	YES	Pembrolizumab	Pembrolizumab	Pembro+ Cyc	Oral Metronomic Cyclophosphamide	Yes	Chemotherapy	Chemotherapy	Chemotherapy	Chemotherapy combo	3	Immunecheckpoint	Yes	ORR	46							<50		TRUE	No						NCT03971045	Pembrolizumab and Oral Metronomic Cyclophosphamide in Patients With Chest Wall Breast Cancer	https://clinicaltrials.gov/study/NCT03971045	PERICLES	NOT_YET_RECRUITING	NO	Objective response, Confirmed CR or PR as best overall response based on irRECIST criteria, Participants will be followed for the duration of treatment, an expected average of 6-months
II	Phase I/II or II	NCT03971409	June 3, 2019	2019	2017-2019	Metastatic	Metastatic	Metastatic stage	Only BC	Only BC	TNBC	TNBC	YES	Avelumab+/- PF-04518600+/- utomilumab	Avelumab	avelumab + bimi or utolimu or PF-04518600	binimetinib	Yes	Multiple class	Multiple-way combo	Multiple-way combo	Multiple-way combo	1	Immunecheckpoint	Yes	ORR	150							50-200		TRUE	No						NCT03971409	Avelumab With Binimetinib, Sacituzumab Govitecan, or Liposomal Doxorubicin in Treating Patients With Stage IV or Unresectable, Recurrent Triple Negative Breast Cancer	https://clinicaltrials.gov/study/NCT03971409	InCITe	RECRUITING	NO	Best Overall Response Rate (BORR), BORR is defined as the percentage of patients achieving complete response (CR) or partial response (PR) by Response Evaluation Criteria in Solid Tumors (RECIST) version 1.1 and will be reported for each arm along with 95% two-sided confidence intervals., From treatment initiation until disease progression, an estimated average of 1 year
I	Phase I	NCT03982004	June 11, 2019	2019	2017-2019	Metastatic	Metastatic	Metastatic stage	Only BC	Only BC	All, cutaneous mets	All	YES	Pembrolizumab	Pembrolizumab	Pembro+ GM-CSF+ imiquimod+ cryotp	Intra-lesional GM-CSF + Topical imiquimod + Epicutaneous cryoimmunotherapy	Yes	Immunomodulators	Immunomodulators	Immunomodulators	Immuno/Immuno combo	4	Immunecheckpoint	Yes	safety	1							<50		TRUE	Yes	No					NCT03982004	Epicutaneous Cryoimmunotherapy Combined With Pembrolizumab for Cutaneous Metastatic Breast Cancer	https://clinicaltrials.gov/study/NCT03982004		TERMINATED	NO	Safety and tolerability as measured by rate of treatment emergent grade 3 or higher toxicities, -NCI Common terminology criteria for adverse events (CTCAE v5.0) will be used to grade toxicities, From beginning of treatment through 90 days following completion of treatment or 30 days following completion of treatment if the participant initiates new therapy (whichever is earlier)
II	Phase I/II or II	NCT03988036	June 17, 2019	2019	2017-2019	Neoadjuvant	Neoadjuvant	Early stage	Only BC	Only BC	HER2-enriched by PAM50	HER2-pos	NO	Pembrolizumab	Pembrolizumab	pembro+ trast+ pert	trastuzumab+ pertuzumab	Yes		Molecular target therapies	Molecular target therapies	Targeted therapy combo	5	Immunecheckpoint	Yes	pCR	46							<50		TRUE	Yes	Yes		Negative	Abstract/Poster		NCT03988036	A Study With Pembrolizumab in Combination With Dual Anti-HER2 Blockade With Trastuzumab and Pertuzumab in Early Breast Cancer Patients With Molecular HER2-enriched Intrinsic Subtype (Keyriched-1)	https://clinicaltrials.gov/study/NCT03988036	Keyriched-1	COMPLETED	NO	Evaluation of the pCR rate of the combination therapy consisting of pembrolizumab in combination with the dual anti-HER2 blockade trastuzumab biosimilar ABP 980 and pertuzumab in patients with HER2-enriched early breast cancer assessed by PAM50 testing, pCR defined as no invasive tumor in breast and lymph nodes (ypT0/is, ypN0) at surgery after study treatment, After neoadjuvant treatment (planned…
II	Phase I/II or II	NCT03989089	June 18, 2019	2019	2017-2019	Metastatic	Metastatic	Metastatic stage	Only BC	Only BC	TNBC and ER+/HER2- (72)	HER2-neg	YES	Pembrolizumab	Pembrolizumab	Pembro		No				Monotherapy	9	Immunecheckpoint	Yes	ORR	44							<50		TRUE	No						NCT03989089	Study of Pembrolizumab in Metastatic HER2-negative Breast Cancer Patients With APOBEC3B Mutation	https://clinicaltrials.gov/study/NCT03989089		RECRUITING	NO	Overall response rate (ORR), To determine the overall response rate (ORR) to the pembrolizumab treatment in metastatic HER2-negative breast cancer patients with germline APOBEC3B deletion polymorphisms using RECIST 1.1., Up to 4 years
I	Phase I	NCT04020575	July 16, 2019	2019	2017-2019	Metastatic	Metastatic	Metastatic stage	Only BC	Only BC	All, MUC1* expression ≥30%	All	YES	huMNC2-CAR44 CAR T cells				No				CAR-T	8	CAR-T	No	safety	69							50-200		TRUE	No						NCT04020575	Autologous huMNC2-CAR44 or huMNC2-CAR22 T Cells for Breast Cancer Targeting Cleaved Form of MUC1 (MUC1*)	https://clinicaltrials.gov/study/NCT04020575		RECRUITING	NO	Incidence of Adverse Events, To determine the safety and maximally tolerated cell dose (MTD) and recommended phase 2 cell dose (RP2D) of ex vivo expanded autologous huMNC2-CAR44 T cells or huMNC2-CAR22 CAR T cells for patients with advanced MUC1\* positive breast cancer using CTCAE version 5.0 and Lee criteria., Within 35 days after T cell infusion
II	Phase I/II or II	NCT04024800	July 18, 2019	2019	2017-2019	Metastatic	Metastatic	Metastatic stage	Only BC	Only BC	TNBC	TNBC	YES	Pembrolizumab + AE37 peptide vaccine	Pembrolizumab	Pembro + AE37		Yes	Cancer vaccine	Cancer vaccine	Cancer vaccine	Immuno/Immuno combo	4	Immunecheckpoint	Yes	safety, ORR	29							<50		TRUE	No						NCT04024800	Establishing the Recommended Biological Dose for AE37 Peptide Vaccine in Combination With Pembrolizumab That Will Enhance the Tumor-specific Immune Response and Demonstrate Efficacy in Patients With Advanced Triple-negative Breast Cancer	https://clinicaltrials.gov/study/NCT04024800	NSABP FB-14	ACTIVE_NOT_RECRUITING	NO	Recommended dose, Recommended dose of AE37 that can be safely administered with pembrolizumab. If dose limiting toxicities occur in 4 of the first 13 patients the study therapy vaccine dose will be de-escalated to 500 micrograms (dose-level 1). If fewer than 4 patients experience DLTs then the expansion cohort of 16 patients will be added., Day 1, within 72 hours of vaccination (48-72 hours), and…
II	Phase I/II or II	NCT04034823	July 26, 2019	2019	2017-2019	Metastatic	Metastatic	Metastatic stage	Only BC	Only BC	HER2-pos	HER2-pos	NO	KN035	Envafolimab	KN035+Trastuzumab + CT	Trastuzumab + Docetaxel	Yes		Multiple-way combo	Multiple-way combo	Multiple-way combo	1	Immunecheckpoint	Yes	ORR	59							50-200		TRUE	Yes	No					NCT04034823	KN035 in Combination With Trastuzumab and Docetaxel in HER2-positive Breast Cancer	https://clinicaltrials.gov/study/NCT04034823		UNKNOWN	NO	Objective response, To estimate the overall response rate (CR + PR) of KN035 in combination with trastuzumab and docetaxel in patients with recurrent or metastatic HER2-positive breast cancer. • Overall Response rate will include confirmed complete response (CR) + confirmed partial response (PR), as determined as per RECIST v1.1 criteria and assessed by the local investigator, 12 months
II	Phase I/II or II	NCT04053322	August 12, 2019	2019	2017-2019	Metastatic	Metastatic	Metastatic stage	Only BC	Only BC	ER+/HER2- (BRCAmut)	BRCA 1/2 mutant	NO	Durvalumab	Durvalumab	Durva+olaparib+ fulvestrant	olaparib+ fulvestrant	Yes		Multiple-way combo	Multiple-way combo	Multiple-way combo	1	Immunecheckpoint	Yes	PFS	158							50-200		TRUE	No						NCT04053322	Durvalumab, With Olaparib and Fulvestrant in Advanced ER+, HER2- Breast Cancer Patients.	https://clinicaltrials.gov/study/NCT04053322	DOLAF	ACTIVE_NOT_RECRUITING	NO	Progression-free survival rate (PFSR), The progression-free survival rate at 24 weeks defined as the percentage of patients alive without disease progression at 24 weeks after inclusion. PFSR will be evaluated by local investigator using Response Evaluation Criteria in Solid Tumours version 1.1 (RECIST v1.1). The death of a patient for any cause within 24 weeks will be considered as failure, 24 w…
I/II	Phase I/II or II	NCT04061863	August 20, 2019	2019	2017-2019	Metastatic	Metastatic	Metastatic stage	Only BC	Only BC	TNBC and ER+/HER2-	HER2-neg	YES	Nivolumab	Nivolumab	Nivo+ eribulin	Eribulin	Yes	Chemotherapy	Chemotherapy	Chemotherapy	Chemotherapy combo	3	Immunecheckpoint	Yes	PFS	90							50-200		TRUE	Yes	Yes		Positive	Manuscript		NCT04061863	Nivolumab and Eribulin in HER2 Negative Metastatic Breast Cancer	https://clinicaltrials.gov/study/NCT04061863	KORNELIA	UNKNOWN	NO	6 months progression-free survival (PFS) rate, 6 months
II	Phase I/II or II	NCT04075604	September 3, 2019	2019	2017-2019	Neoadjuvant	Neoadjuvant	Early stage	Only BC	Only BC	ER+/HER2-	ER+/HER2-	NO	Nivolumab	Nivolumab	abema/palbo+ anastozolo +/- nivo	Palbociclib/abemaciclib + anastrozole	Yes		Multiple-way combo	Multiple-way combo	Multiple-way combo	1	Immunecheckpoint	Yes	safety, RCB 0/1	23							<50		TRUE	Yes	Yes	Negative	Negative	Manuscript		NCT04075604	A Study of Neoadjuvant Nivolumab + Palbociclib + Anastrozole in Post-Menopausal Women and Men With Primary Breast Cancer	https://clinicaltrials.gov/study/NCT04075604	CheckMate 7A8	COMPLETED	YES	The Number of Participants With Dose Limiting Toxicities (DLT) in the Safety Run-in Phase, The number of participants with dose limiting toxicities (DLTs) during the safety run-in phase. DLTS are defined as treatment emergent adverse events (TEAE) graded according to the National Cancer Institute Common Terminology Criteria for Adverse Events (NCI CTCAE) version 5.0 that occurs during the first 4…
I	Phase I	NCT04081389	September 9, 2019	2019	2017-2019	Neoadjuvant	Neoadjuvant	Early stage	Only BC	Only BC	TNBC	TNBC	YES	celecoxib , rIFN alfa-2b, rintatolimod		celecoxib , rIFN alfa-2b, rintatolimod + pacli --> ddAC	pacli --> ddAC	Yes	Chemotherapy	Immunomodulators	Immunomodulators	Chemotherapy combo	3	Immunomodulator	No	CD8+ TILs pre/post	9							<50		TRUE	Yes	Yes		Positive	Abstract/Poster		NCT04081389	Chemokine Modulation Therapy and Standard Chemotherapy Before Surgery for the Treatment of Early Stage Triple Negative Breast Cancer	https://clinicaltrials.gov/study/NCT04081389		COMPLETED	YES	Number of Patients With Dose Limiting Toxicities, Safety and toxicity will be assessed using the CTEP NCI Common Terminology Criteria for Adverse Events (CTCAE Version 5.0). The resulting dose limiting toxicity (DLT) information is used to identify the appropriate dose level of CKM and paclitaxel for future clinical exploration. The following events will be considered a DLT: * The event occurs wi…
III	Phase II/III or III	NCT04085276	September 11, 2019	2019	2017-2019	Metastatic	Metastatic	Metastatic stage	Only BC	Only BC	TNBC	TNBC	YES	Toripalimab	Toripalimab	CT +/- Toripalimab	nab-pacli vs PBO	Yes	Chemotherapy	Chemotherapy	Chemotherapy	Chemotherapy combo	3	Immunecheckpoint	Yes	PFS	531							>200		TRUE	No						NCT04085276	Toripalimab in Combination With Nab-Paclitaxel For Patients With Metastatic or Recurrent Triple-Negative Breast Cancer (TNBC) With or Without Systemic Treatment	https://clinicaltrials.gov/study/NCT04085276	TORCHLIGHT	ACTIVE_NOT_RECRUITING	NO	Progression-Free Survival (PFS) assessed by Blinded Independent Central Review (BICR) using Response Evaluation Criteria in Solid Tumors Version 1.1 (RECIST v1.1) in Intend to Treat patients., PFS is defined as the time from randomization to the first occurrence of PD, as determined by the BIRC using RECIST v1.1, or death from any cause during the study, whichever occurs first. PD is defined as g…
I	Phase I	NCT04088032	September 12, 2019	2019	2017-2019	Neoadjuvant	Neoadjuvant	Early stage	Only BC	Only BC	ER+/HER2-	ER+/HER2-	NO	Durvalumab	Durvalumab	abema+ durva+ AI	aromatase inhibitors+ abemaciclib	Yes		Multiple-way combo	Multiple-way combo	Multiple-way combo	1	Immunecheckpoint	Yes	safety	0							<50		TRUE	Yes	Never started					NCT04088032	Neoadjuvant Study of Abemaciclib, Durvalumab, and an Aromatase Inhibitor Early Stage Breast Cancer	https://clinicaltrials.gov/study/NCT04088032		WITHDRAWN	NO	Number of participants with treatment-related adverse events as assessed by CTCAE v5.0, The primary endpoints will be safety and tolerability of the study intervention, Through study completion, up to 24 weeks
II	Phase I/II or II	NCT04095689	September 19, 2019	2019	2017-2019	Neoadjuvant (73)	Neoadjuvant	Early stage	Only BC	Only BC	TNBC	TNBC	YES	Pembrolizumab+ IL-12 gene tp+ L-NMMA	Pembrolizumab	Pembro+doce+doxo+cyc+IL12+ LNMMA	docetaxel, doxorubicin, and cyclophosphamide (TAC) +pembro + IL-12 gene therapy--> TAC+ pembro+ L-NMMA	Yes	Multiple class	Multiple-way combo	Multiple-way combo	Multiple-way combo	1	Immunecheckpoint	Yes	pCR	30							<50		TRUE	No						NCT04095689	Docetaxel Chemotherapy and Pembrolizumab Plus Interleukin-12 Gene Therapy in Triple Negative Breast Cancer	https://clinicaltrials.gov/study/NCT04095689	INTEGRAL	SUSPENDED	NO	pathological complete response (pCR) rate of docetaxel chemotherapy and pembrolizumab plus IL-12 gene therapy, To determine the pCR rate of docetaxel chemotherapy and pembrolizumab plus IL-12 gene therapy in patients with TNBC, 18 weeks
I	Phase I	NCT04102618	September 25, 2019	2019	2017-2019	Neoadjuvant (74)	Neoadjuvant	Early stage	Only BC	Only BC	All	All	YES	pelareorep +/- atezolizumab	Atezolizumab	pelareoreb+/- letro or trast +/- atezo	letrozole, trastuzumab	Yes	Immunomodulators	Immunomodulators	Immunomodulators	Immuno/Immuno combo	4	Immunecheckpoint	Yes	CelTIL	26							<50		TRUE	Yes	Yes		Positive	Abstract/Poster		NCT04102618	A Window-of-opportunity Study of Pelareorep in Early Breast Cancer	https://clinicaltrials.gov/study/NCT04102618	AWARE-1	TERMINATED	NO	To evaluate if pelareorep in combination with different therapies increases the value of the CelTIL score in women with operable early breast cancer. CelTIL is a combined IHC-based score based on tumor cellularity and stromal TILs., CelTIL score is a metric for quantifying broad changes to the tumor microenvironment and is calculated by the following equation: CelTIL score = -0.8 × tumor cellular…
I	Phase I	NCT04105582	September 26, 2019	2019	2017-2019	Metastatic	Metastatic	Metastatic stage	Only BC	Only BC	TNBC	TNBC	YES	Vaccine with autologous dendritic cells		Autologous Dendritic Cells		No				Cancer vaccine	7	Cancer vaccine	No	safety	5							<50		TRUE	Yes	No					NCT04105582	Breast Cancer Neoantigen Vaccination With Autologous Dendritic Cells	https://clinicaltrials.gov/study/NCT04105582		COMPLETED	NO	Adverse effects and Safety, Number of participants with a treatment-related adverse event as associated with dendritic cells and neo-antigen inoculation assessed by CTCAE v4.0, One year after innoculation
III	Phase II/III or III	NCT04109066	September 30, 2019	2019	2017-2019	Neoadjuvant (75)	Neoadjuvant	Early stage	Only BC	Only BC	ER+/HER2-	ER+/HER2-	NO	Nivolumab	Nivolumab	Nivo/plac + pacli--> EC/AC--> ET	paclitaxel, doxorubicin, cyclophospamide, endocrine therapy	Yes		Multiple-way combo	Multiple-way combo	Multiple-way combo	1	Immunecheckpoint	Yes	pCR, EFS	521							>200		TRUE	No						NCT04109066	Study of Nivolumab Versus Placebo in Combination With Neoadjuvant Chemotherapy and Adjuvant Endocrine Therapy in Participants With High-risk, Estrogen Receptor-Positive (ER+), Human Epidermal Growth Factor Receptor 2-Negative (HER2-) Primary Breast Cancer	https://clinicaltrials.gov/study/NCT04109066	CheckMate 7FL	ACTIVE_NOT_RECRUITING	NO	Pathological Complete response (pCR) using the definition of ypT0/is ypN0, approximately 7 months
II	Phase I/II or II	NCT04111510	October 1, 2019	2019	2017-2019	Metastatic	Metastatic	Metastatic stage	Only BC	Only BC	TNBC	TNBC	YES	LN-145 (Autologous Tumor Infiltrating Lymphocytes)		LN-145		No				Monotherapy	9	Adoptive T cell therapy	No	ORR, safety	6							<50		TRUE	No						NCT04111510	Autologous Tumor Infiltrating Lymphocytes in Patients With Pretreated Metastatic Triple Negative Breast Cancer	https://clinicaltrials.gov/study/NCT04111510		COMPLETED	NO	Objective response rate (ORR), To evaluate the efficacy of autologous LN-145 as a single therapy in Metastatic Triple Negative Breast Cancer (TNBC) patients by determining the objective response rate (ORR), using the Response Evaluation Criteria in Solid Tumors (RECIST) 1.1, as assessed by the Investigator., Up to 3 years|Safety profile, To characterize the safety profile of tumor infiltrating ly…
II	Phase I/II or II	NCT04129996	October 17, 2019	2019	2017-2019	Metastatic	Metastatic	Metastatic stage	Only BC	Only BC	TNBC	TNBC	YES	Camrelizumab	Camrelizumab	camrelizumab+ nabpaclitaxel+ famitinib	Famitinib (79) + nabpaclitaxel	Yes	Multiple class	Multiple-way combo	Multiple-way combo	Multiple-way combo	1	Immunecheckpoint	Yes	ORR	46							<50		TRUE	Yes	Yes		Positive	Manuscript		NCT04129996	A Trial of Camrelizumab in Combination With Nab-paclitaxel and Famitinib as a First Line Treatment in Patients With Unresectable Locally Advanced or Metastatic Immunomodulatory Triple Negative Breast Cancer(FUTURE-C-PLUS)	https://clinicaltrials.gov/study/NCT04129996		ACTIVE_NOT_RECRUITING	NO	ORR, Percentage of Participants With an Objective Response of Complete Response (CR) or Partial Response (PR) According to RECIST v1.1 in all Participants, Baseline up to 53 months (assessed at Screening, every 8 weeks for the first 12 months, thereafter every 12 weeks until disease progression or death, whichever occurs first
I	Phase I	NCT04132817	October 21, 2019	2019	2017-2019	Metastatic	Metastatic	Metastatic stage	Only BC	Only BC	ER+/HER2-	ER+/HER2-	NO	Nivolumab+ Ipilimumab	Nivolumab	Nivo+/- Ipi + nab paclitaxel	nab paclitaxel	Yes		Multiple-way combo	Multiple-way combo	Multiple-way combo	1	Immunecheckpoint	Yes	safety	12							<50		TRUE	Yes	No					NCT04132817	A Study of Multiple Immune and Disease Treatment Combinations in Participants With ER+HER2- Breast Cancer That Has Spread	https://clinicaltrials.gov/study/NCT04132817		COMPLETED	NO	Incidence of Adverse Events (AEs), Up to 3 years|Incidence of Serious Adverse Events (SAEs), Up to 3 years|Incidence of AEs leading to dose and asset limiting toxicity (DALT), 8 weeks following initial dose|Incidence of AEs leading to discontinuation, Up to 3 years|Incidence of laboratory abnormalities, Up to 3 years
III	Phase II/III or III	NCT04148911	November 4, 2019	2019	2017-2019	Metastatic	Metastatic	Metastatic stage	Only BC	Only BC	TNBC	TNBC	YES	Atezolizumab	Atezolizumab	Atezo + nab pacli or paclitaxel	nab paclitaxel or paclitaxel	Yes	Chemotherapy	Chemotherapy	Chemotherapy	Chemotherapy combo	3	Immunecheckpoint	Yes	G3 and G2 Aes	184							50-200		TRUE	No						NCT04148911	A Study of Atezolizumab Plus Nab-Paclitaxel in the Treatment of Unresectable Locally Advanced or Metastatic PD-L1-Positive Triple-Negative Breast Cancer	https://clinicaltrials.gov/study/NCT04148911	EL1SSAR	ACTIVE_NOT_RECRUITING	NO	Percentage of Participants with treatment-emergent Grade≥3 AEs, From baseline to up to 4.5 years|Percentage of Participants with treatment-emergent Grade≥2 imAEs, From baseline to up to 4.5 years
II	Phase I/II or II	NCT04159818	November 12, 2019	2019	2017-2019	Metastatic	Metastatic	Metastatic stage	Only BC	Only BC	TNBC	TNBC	YES	Nivolumab	Nivolumab	Nivo vs Nivo +cispl vs nivo+doxo	cisplatin or doxorubicin	Yes	Chemotherapy	Chemotherapy	Chemotherapy	Chemotherapy combo	3	Immunecheckpoint	Yes	PFS	52							50-200		TRUE	No						NCT04159818	Immune Induction Strategies to Improve Response to Immune Checkpoint Blockade in Triple Negative Breast Cancer (TNBC) Patients	https://clinicaltrials.gov/study/NCT04159818	TONIC-2	RECRUITING	NO	Progression free survival, Time from randomization to date of first tumor progression, assessed monthly until progression or date of death; median 12 months
II	Phase I/II or II	NCT04176848	November 25, 2019	2019	2017-2019	Metastatic	Metastatic	Metastatic stage	Only BC	Only BC	TNBC	TNBC	YES	Durvalumab	Durvalumab	CFI-400945+ Durvalumab	CFI-400945	Yes	Molecular target therapies	Molecular target therapies	Molecular target therapies	Targeted therapy combo	5	Immunecheckpoint	Yes	ORR	15							<50		TRUE	Yes	Yes		Negative	Abstract/Poster		NCT04176848	CFI-400945 and Durvalumab in Patients With Advanced Triple Negative Breast Cancer	https://clinicaltrials.gov/study/NCT04176848		ACTIVE_NOT_RECRUITING	NO	Objective Response Rate of CFI-400945 given with durvalumab using RECIST 1.1, 24 months
III	Phase II/III or III	NCT04177108	November 26, 2019	2019	2017-2019	Metastatic (76)	Metastatic	Metastatic stage	Only BC	Only BC	TNBC	TNBC	YES	Atezolizumab	Atezolizumab	Atezo/plac + ipat/plac + paclit	ipatasertib, paclitaxel	Yes	Multiple class	Multiple-way combo	Multiple-way combo	Multiple-way combo	1	Immunecheckpoint	Yes	PFS and OS	242							>200		TRUE	No						NCT04177108	A Study Of Ipatasertib in Combination With Atezolizumab and Paclitaxel as a Treatment for Participants With Locally Advanced or Metastatic Triple-Negative Breast Cancer.	https://clinicaltrials.gov/study/NCT04177108		COMPLETED	NO	Investigator-assessed Progression Free Survival (PFS), Defined as the time from randomisation to the first occurrence of disease progression, as determined locally according to Response Evaluation Criteria in Solid Tumors, Version 1.1 (RECIST v1.1), or death from any cause, whichever occurs first., Up to 49 months|Overall Survival (OS), Defined as the time from randomisation to death from any cau…
I	Phase I	NCT04185311	December 4, 2019	2019	2017-2019	Neoadjuvant	Neoadjuvant	Early stage	Only BC	Only BC	TNBC and ER+/HER2-	HER2-neg	YES	Talimogene laherparepvec, nivolumab, ipilimumab	Nivolumab	Talimogene laherparepvec + nivolumab + ipilimumab		Yes	Local therapy	Local therapy	Local therapy	Local therapy	6	Immunecheckpoint	Yes	AEs	6							<50		TRUE	No						NCT04185311	Ipilimumab, Nivolumab, and Talimogene Laherparepvec Before Surgery in Treating Participants With Localized, Triple-Negative or Estrogen Receptor Positive, HER2 Negative Breast Cancer-deleted	https://clinicaltrials.gov/study/NCT04185311		TERMINATED	NO	Incidence and severity of adverse events (AEs), Will be assessed using Common Terminology Criteria for Adverse Events (CTCAE) version (v)4.0 toxicity criteria. AEs will be tabulated by type, severity, and the proportion of subject experiencing the event., Up to 100 days after last study drug
II	Phase I/II or II	NCT04188119	December 5, 2019	2019	2017-2019	Neoadjuvant (WOP)	Neoadjuvant	Early stage	Only BC	Only BC	TNBC	TNBC	YES	Avelumab	Avelumab	Avelumab + PPI+/- aspirin	PPI+/- aspirin	Yes	Molecular target therapies	Molecular target therapies	Molecular target therapies	Targeted therapy combo	5	Immunecheckpoint	Yes	GE of COX-2 tumour genes	42							<50		TRUE	No						NCT04188119	A Proof of Concept Window Trial of the IMmunological Effects of AveLumab and Aspirin in Triple-Negative Breast Cancer	https://clinicaltrials.gov/study/NCT04188119	IMpALA	NOT_YET_RECRUITING	NO	1. Mean combined gene expression of COX-2 tumour-promoting genes, 1. Mean combined gene expression of COX-2 tumour-promoting genes, in samples taken post treatment, 7 weeks
II	Phase I/II or II	NCT04190056	December 9, 2019	2019	2017-2019	Metastatic	Metastatic	Metastatic stage	Only BC	Only BC	ER+/HER2- (77)	ER+/HER2-	NO	Pembrolizumab	Pembrolizumab	Pembro+ tam +/- vorinostat	tamoxifen +/- vorinostat	Yes		Multiple-way combo	Multiple-way combo	Multiple-way combo	1	Immunecheckpoint	Yes	ORR	65							50-200		TRUE	No						NCT04190056	Pembrolizumab and Tamoxifen With or Without Vorinostat for the Treatment of Estrogen Receptor Positive Breast Cancer	https://clinicaltrials.gov/study/NCT04190056		TERMINATED	YES	Overall Response Rate (ORR), ORR is defined as the proportion of participants randomized to that arm whose status is stable disease (SD) or better (complete response (CR), partial response (PR)). Per Response Evaluation Criteria In Solid Tumors Criteria (RECIST v1.0) for target lesions: CR=Disappearance of all target lesions; PR = \>=30% decrease in the sum of the longest diameter of target lesio…
II/III	Phase II/III or III	NCT04191135	December 9, 2019	2019	2017-2019	Metastatic (78)	Metastatic	Metastatic stage	Only BC	Only BC	TNBC	TNBC	YES	Pembrolizumab	Pembrolizumab	Carbo+gem+ pembro--> pembro+ CT/olaparib	Carbo+ gem x4/6 --> olaparib or carbo gem	Yes	Multiple class	Multiple-way combo	Multiple-way combo	Multiple-way combo	1	Immunecheckpoint	Yes	PFS and OS	460							>200		TRUE	No						NCT04191135	Study of Olaparib Plus Pembrolizumab Versus Chemotherapy Plus Pembrolizumab After Induction With First-Line Chemotherapy Plus Pembrolizumab in Triple Negative Breast Cancer (TNBC) (MK-7339-009/KEYLYNK-009)	https://clinicaltrials.gov/study/NCT04191135		ACTIVE_NOT_RECRUITING	NO	Progression-Free Survival (PFS) According to Response Evaluation Criteria in Solid Tumors Version 1.1 (RECIST 1.1), PFS is defined as the time from randomization to the first documented disease progression or death due to any cause, whichever occurs first., Up to approximately 35 months|Overall Survival (OS), OS is the time from randomization to death due to any cause., Up to approximately 35 mon…
II	Phase I/II or II	NCT04215146	January 2, 2020	2020	2020-2022	Metastatic	Metastatic	Metastatic stage	Only BC	Only BC	ER+/HER2- (ET refractory)	ER+/HER2-	NO	Pelareorep+/- avelumab	Avelumab	pacli +/- pelareorep+/- avelumab	paclitaxel	Yes		Multiple-way combo	Multiple-way combo	Multiple-way combo	1	Immunecheckpoint	Yes	safety, ORR	48							<50		TRUE	Yes	Yes	Neutral	Positive	Abstract/Poster		NCT04215146	A Study to Assess Overall Response Rate by Inducing an Inflammatory Phenotype in Metastatic BReast cAnCEr With the Oncolytic Reovirus PeLareorEp in CombinaTion With Anti-PD-L1 Avelumab and Paclitaxel - BRACELET-1 Study	https://clinicaltrials.gov/study/NCT04215146		ACTIVE_NOT_RECRUITING	NO	Overall response rate, Overall response rate at week 16 according to RECIST V1.1., at week 16.|To describe the safety and tolerability of the combinations of pelareorep, paclitaxel and avelumab as graded by the NCI CTCAE v. 5.0., Type, incidence, severity (as graded by the NCI CTCAE v. 5.0), seriousness and attribution to the study medications of AEs and any laboratory abnormalities., From start …
II	Phase I/II or II	NCT04243616	January 28, 2020	2020	2020-2022	Neoadjuvant	Neoadjuvant	Early stage	Only BC	Only BC	TNBC and ER+/HER2-	HER2-neg	YES	Cemiplimab	Cemiplimab	Cemiplimab + CT	ddAC -> pacli (+/- carbo)	Yes	Chemotherapy	Chemotherapy	Chemotherapy	Chemotherapy combo	3	Immunecheckpoint	Yes	pCR	36							<50		TRUE	No						NCT04243616	Cemiplimab in High Risk or Locally Advanced Hormone Receptor Positive HER2 Negative or Triple-Negative Breast Cancer	https://clinicaltrials.gov/study/NCT04243616		RECRUITING	NO	Number of subjects with pathological complete response., This is defined as the absence of residual invasive cancer on hematoxylin and eosin evaluation of the complete resected breast specimen and all sampled regional lymph nodes following completion of neoadjuvant systemic therapy., 27 weeks from start of treatment
I	Phase I	NCT04249167	January 30, 2020	2020	2020-2022	Metastatic	Metastatic	Metastatic stage	Only BC	Only BC	TNBC	TNBC	YES	Atezolizumab	Atezolizumab	Atezolizumab + CT + crioablation	nab-pacli + crioablation	Yes	Multiple class	Multiple-way combo	Multiple-way combo	Multiple-way combo	1	Immunecheckpoint	Yes	safety	0							<50		TRUE	Yes	Never started					NCT04249167	Cryoablation, Atezolizumab/Nab-paclitaxel for Locally Advanced or Metastatic Triple Negative Breast Cancer	https://clinicaltrials.gov/study/NCT04249167		WITHDRAWN	NO	Safety and Feasibility of cryoablation with systemic atezolizumab/nab-paclitaxel, All adverse events will be reported by grade using frequencies and relative frequencies, and rates will be estimated using a 90% confidence interval obtained using Jeffrey's prior method., 5 years
II	Phase I/II or II	NCT04251169	January 31, 2020	2020	2020-2022	Metastatic	Metastatic	Metastatic stage	Only BC	Only BC	HR+/HER2- non-luminal (PAM50)subtype	ER+/HER2-	NO	pembrolizumab	Pembrolizumab	pembrolizumab+CT	paclitaxel	Yes		Chemotherapy	Chemotherapy	Chemotherapy combo	3	Immunecheckpoint	Yes	ORR	46							<50		TRUE	No						NCT04251169	Pembrolizumab + Paclitaxel in Hormone Receptor-positive (HR+)/Human Epidermal Growth Factor Receptor 2-negative (HER2-) Non-luminal (by PAM50) Advanced Breast Cancer After Cyclin-dependent Kinase 4/6 (CDK4/6) Inhibitors Progression	https://clinicaltrials.gov/study/NCT04251169	TATEN	ACTIVE_NOT_RECRUITING	NO	Overall Response rate of pembrolizumab in combination with paclitaxel in HR+/HER2- non-luminal subtype advanced breast cancer defined by the PAM50 assay, ORR defined as the proportion of patients with best overall response of complete response (CR) or partial response (PR), as per local investigator´s assessment and according to Response Evaluation Criteria in Solid Tumors (RECIST) version 1.1 cr…
I	Phase I	NCT04265872	February 12, 2020	2020	2020-2022	Metastatic	Metastatic	Metastatic stage	Only BC	Only BC	TNBC	TNBC	YES	pembrolizumab	Pembrolizumab	bortezomib-->pembrolizumab + cisplatin	bortezomib, cisplatin	Yes	Multiple class	Multiple-way combo	Multiple-way combo	Multiple-way combo	1	Immunecheckpoint	Yes	ORR	20							<50		TRUE	No						NCT04265872	Bortezomib Followed by Pembrolizumab and Cisplatin in metTNBC	https://clinicaltrials.gov/study/NCT04265872		RECRUITING	NO	Calculate objective response rate (CR+PR) associated with bortezomib followed at disease progression with pembrolizumab and cisplatin in metastatic TNBC, objective response rate will be calculated by defining the proportion of patients who have a complete or partial response to the study therapy, as determined by the treating physician, 18 months
I	Phase I	NCT04296942	March 5, 2020	2020	2020-2022	Metastatic	Metastatic	Metastatic stage	Only BC	Only BC	TNBC and HER2 +	ER-	YES	Bintrafusp alfa, MVA-BN-Brachyury		Bintrafusp alfa + MVA-BN-Brachyury +/- TDM1 +/- entinostat		Yes	Cancer vaccine	Cancer vaccine	Cancer vaccine	Immuno/Immuno combo	4	Molecular Target therapy	No	safety, ORR	1							<50		TRUE	Yes	Yes		Negative	trial.gov		NCT04296942	BN-Brachyury, Entinostat, Adotrastuzumab Emtansine and M7824 in Advanced Stage Breast Cancer (BrEAsT)	https://clinicaltrials.gov/study/NCT04296942		TERMINATED	YES	Overall Response (Partial Response + Complete Response) for Participants With Triple Negative Breast Cancer (TNBC), Overall response is defined as the best response (Partial Response + Complete Response) recorded from the start of treatment until disease progression/recurrence assessed by the Response Evaluation Criteria in Solid Tumors (RECIST)v1.1. Complete response is disappearance of all targ…
III	Phase II/III or III	NCT04301739	March 10, 2020	2020	2020-2022	Neoadj/Adjuvant	Neoadjuvant	Early stage	Only BC	Only BC	TNBC	TNBC	YES	HLX10	Serplulimab	CT+/- HLX10	nab-pacli+ carboplatin x4 → AC/EC x4--> surgery (86)	Yes	Chemotherapy	Chemotherapy	Chemotherapy	Chemotherapy combo	3	Immunecheckpoint	Yes	pCR	522							>200		TRUE	Yes	No					NCT04301739	to Evaluate Efficacy and Safety of HLX10 in Combination With Chemotherapy Versus Placebo in Combination With Chemotherapy as Neoadjuvant Therapy and HLX10 Versus Placebo as Adjuvant Therapy in Patients With Triple Negative Breast Cancer (TNBC)	https://clinicaltrials.gov/study/NCT04301739		NOT_YET_RECRUITING	NO	tumor assessment, Pathological complete response (pCR) rate (ypT0/Tis, ypN0) (assessed by central pathology laboratory based on American Joint Committee on Cancer (AJCC) staging system), up till 5 years after the enroll
II	Phase I/II or II	NCT04303741	March 11, 2020	2020	2020-2022	Metastatic	Metastatic	Metastatic stage	Only BC	Only BC	TNBC	TNBC	YES	Camrelizumab	Camrelizumab	camrelizumab+ apatinib+ eribulin	eribulin+ apatinib (80)	Yes	Multiple class	Multiple-way combo	Multiple-way combo	Multiple-way combo	1	Immunecheckpoint	Yes	safety, ORR	46							<50		TRUE	Yes	Yes		Positive	Manuscript		NCT04303741	A Phase II Trial of Camrelizumab in Combination With Apatinib and Eribulin in Patients With Advanced TNBC	https://clinicaltrials.gov/study/NCT04303741		ACTIVE_NOT_RECRUITING	NO	Overall response rate (ORR), The propotion of subjects with CR or PR., from the first drug administration up to the first occurrence of progression or death (up to 24 months)
I/II	Phase I/II or II	NCT04331067	April 2, 2020	2020	2020-2022	Neoadjuvant	Neoadjuvant	Early stage	Only BC	Only BC	TNBC	TNBC	YES	Cabiralizumab + Nivolumab	Nivolumab	Cabiralizumab + Nivolumab + CT	pacli + carbo	Yes	Chemotherapy	Chemotherapy	Chemotherapy	Chemotherapy combo	3	Immunecheckpoint	Yes	change in TILs and TAMs after 4 weeks, safety	15							<50		TRUE	No						NCT04331067	Neoadjuvant Nivolumab and Chemotherapy in Patients With Localized Triple-negative Breast Cancer	https://clinicaltrials.gov/study/NCT04331067		ACTIVE_NOT_RECRUITING	NO	Percent change in tumor infiltrating lymphocytes (TILs), -Stromal TIL score is defined as the percentage of tumor stroma area that was occupied by mononuclear inflammatory cells)., Baseline and week 5|Percent change in tumor associated macrophages (TAMs), Baseline and week 5|Safety of the regimen as measured by incidence of adverse events (safety lead-in only), From start of treatment through 100…
I/II	Phase I/II or II	NCT04333706	April 3, 2020	2020	2020-2022	Metastatic and Adjuvant (residual disease)	Metastatic	Metastatic stage	Only BC	Only BC	TNBC and ER+/HER2-	HER2-neg	YES	Sarilumab		Sarilumab + capecitabine	capecitabine	Yes	Chemotherapy	Multiple-way combo	Multiple-way combo	Multiple-way combo	3	Molecular Target therapy	No	DLT	50							50-200		TRUE	No						NCT04333706	A Dose Finding Phase 1 of Sarilumab Plus Capecitabine in HER2/Neu-Negative Metastatic Breast Cancer and a Single-arm, Historically-controlled Phase 2 Study of Sarilumab Plus Capecitabine in Stage I-III Triple Negative Breast Cancer With High-Risk Residual Disease (EMPOWER)	https://clinicaltrials.gov/study/NCT04333706	EMPOWER	RECRUITING	NO	Phase I: Maximum Tolerated Dose (MTD), Establish MTD of sarilumab plus capecitabine in patients with metastatic TNBC and metastatic HER2/neu-negative and hormone resistant breast cancer, first treatment up to 9 weeks|Phase I: Dose-limiting toxicity (DLT), Defined events that are possibly, probably, or definitely related to the study treatment:, first treatment up to 9 weeks|Phase II:To determine …
III	Phase II/III or III	NCT04335006	April 6, 2020	2020	2020-2022	Metastatic	Metastatic	Metastatic stage	Only BC	Only BC	TNBC	TNBC	YES	Carelizumab	Camrelizumab	Carelizumab + CT + Apatinib	nab-pacli + Apatinib (82)	Yes	Multiple class	Multiple-way combo	Multiple-way combo	Multiple-way combo	1	Immunecheckpoint	Yes	PFS	780							>200		TRUE	No						NCT04335006	A Phase 3 Study Comparing Carelizumab Plus Nab-paclitaxel and Apatinib, Carelizumab Plus Nab-paclitaxel, and Nab-paclitaxel in Patients With Advanced Triple Negative Breast Cancer.	https://clinicaltrials.gov/study/NCT04335006		TERMINATED	NO	Progression-free Survival (PFS), Progression-free survival (PFS) as determined by the IRC according to Response Evaluation Criteria in Solid Tumors version 1.1 (RECIST 1.1) in PD-L1 positive / ITT population, Randomisation to the first occurrence of disease progression or death (through the end of study, approximately 42 months)
I	Phase I	NCT04360941	April 24, 2020	2020	2020-2022	Metastatic	Metastatic	Metastatic stage	Only BC	Only BC	TNBC (AR+)	TNBC	YES	Avelumab	Avelumab	Palbociclib + Avelumab	Palbociclib	Yes	Molecular target therapies	Molecular target therapies	Molecular target therapies	Targeted therapy combo	5	Immunecheckpoint	Yes	MTD	45							<50		TRUE	No						NCT04360941	PAveMenT: Palbociclib and Avelumab in Metastatic AR+ Triple Negative Breast Cancer	https://clinicaltrials.gov/study/NCT04360941	PAveMenT	RECRUITING	NO	Part A: Determine maximum tolerated dose (MTD) of palbociclib plus avelumab in advanced breast cancer, Define MTD of palbociclib delivered in combination with avelumab, 18 month recruitment period|Part B: Determine the confirmed objective response rate of AR+ TNBC patients treated with palbociclib plus avelumab, Response rate assessed by RECIST 1.1 by local radiology review, Up to 24 month recrui…
II	Phase I/II or II	NCT04373031	May 4, 2020	2020	2020-2022	Neoadjuvant	Neoadjuvant	Early stage	Only BC	Only BC	TNBC	TNBC	YES	pembrolizumab	Pembrolizumab	pembrolizumab+ CT+/- IRX-2	paclitaxel--> AC +/- IRX-2	Yes	Multiple class	Multiple-way combo	Multiple-way combo	Multiple-way combo	1	Immunecheckpoint	Yes	pCR	12							<50		TRUE	No						NCT04373031	Pembrolizumab, IRX-2, and Chemotherapy in Triple Negative Breast Cancer	https://clinicaltrials.gov/study/NCT04373031		ACTIVE_NOT_RECRUITING	NO	Pathological Complete Response (pCR) Rate (ypT0/Tis ypN0), pCR rate (ypT0/Tis ypN0) is defined as the proportion of subjects without residual invasive cancer on hematoxylin and eosin evaluation of the complete resected breast specimen and all sampled regional lymph nodes following completion of neoadjuvant systemic therapy per the current AJCC staging criteria assessed by the local pathologist at…
II	Phase I/II or II	NCT04389073	May 15, 2020	2020	2020-2022	Metastatic	Metastatic	Metastatic stage	Only BC	Only BC	TNBC and ER+/HER2-	HER2-neg	YES	JS001 (toripalimab)	Toripalimab	JS001+ vinorelbine+/-CT	vinorelbine+/- CT (cisplatin; capecitabine+ ciclophosphamide; beva) (88)	Yes	Chemotherapy	Chemotherapy	Chemotherapy	Chemotherapy combo	3	Immunecheckpoint	Yes	CBR24w	138							50-200		TRUE	No						NCT04389073	Safety and Efficacy of Toripalimab in HER2- Metastatic Breast Cancer Patients Treated With Metronomic Vinorelbine	https://clinicaltrials.gov/study/NCT04389073		RECRUITING	NO	Clinical Benefit Rate (CBR), CBR, defined as the percentage of Complete Response (CR), (Partial Response) PR or Stable Disease (SD) . Response will be evaluated by Response Evaluation Criteria In Solid Tumors (RECIST) V1.1., 6 weeks of treatment
III	Phase II/III or III	NCT04405505	May 28, 2020	2020	2020-2022	Metastatic	Metastatic	Metastatic stage	Only BC	Only BC	TNBC	TNBC	YES	TQB2450	TQB2450	TQB2450+ anlotinib (89)	anlotinib	Yes	Molecular target therapies	Molecular target therapies	Molecular target therapies	Targeted therapy combo	5	Immunecheckpoint	Yes	PFS	332							>200		TRUE	Yes	No					NCT04405505	A Study of TQB2450 Injection Combined With Anlotinib Hydrochloride Capsule Versus Paclitaxel for Injection (Albumin Bound) in Subjects With Triple Negative Breast Cancer (TNBC)	https://clinicaltrials.gov/study/NCT04405505		UNKNOWN	NO	Progression free survival (PFS) evaluated by Independent Review Committee(IRC), PFS defined as the time from randomization until the first documented progressive disease (PD) or death from any cause, based on IRC., up to 96 weeks
II	Phase I/II or II	NCT04408118	May 29, 2020	2020	2020-2022	Metastatic	Metastatic	Metastatic stage	Only BC	Only BC	TNBC	TNBC	YES	Atezolizumab	Atezolizumab	Atezolizumab + bevacizumab + paclitaxel	bevacizumab + paclitaxel	Yes	Multiple class	Multiple-way combo	Multiple-way combo	Multiple-way combo	1	Immunecheckpoint	Yes	PFS	100							50-200		TRUE	No						NCT04408118	First Line Atezolizumab, Paclitaxel, and Bevacizumab (Avastin®) in mTNBC	https://clinicaltrials.gov/study/NCT04408118	ATRACTIB	RECRUITING	NO	PFS (Progression-free Survival), From a clinical point of view, the primary endpoint for this study is the PFS (progression-free survival) defined as the period of time from treatment initiation to the first occurrence of disease progression or death from any cause, whichever occurs first, as determined locally by the investigator using RECIST v.1.1., 24 months
II	Phase I/II or II	NCT04418154	June 5, 2020	2020	2020-2022	Neoadjuvant	Neoadjuvant	Early stage	Only BC	Only BC	TNBC	TNBC	YES	Toripalimab	Toripalimab	Toripalimab + CT	ddEC -> nab-pacli	Yes	Chemotherapy	Chemotherapy	Chemotherapy	Chemotherapy combo	3	Immunecheckpoint	Yes	pCR	60							50-200		TRUE	Yes	Yes		Positive	Abstract/Poster		NCT04418154	Neoadjuvant Dose-dense EC Followed by ABX With PD-1 for Triple Negative Breast Cancer Patients	https://clinicaltrials.gov/study/NCT04418154		ACTIVE_NOT_RECRUITING	NO	Pathologic complete response (pCR), Defined as the absence of any invasive cancer cells in the resected breast specimen and all resected lymph nodes following the completion of neoadjuvant therapy. If there is only carcinoma in situ remains, it can be regarded as pCR., Immediately after the surgery
I	Phase I	NCT04427293	June 11, 2020	2020	2020-2022	Neoadjuvant (81)	Neoadjuvant	Early stage	Only BC	Only BC	TNBC	TNBC	YES	Pembrolizumab	Pembrolizumab	Lenvatinib + Pembrolizumab		Yes	Molecular target therapies	Molecular target therapies	Molecular target therapies	Targeted therapy combo	5	Immunecheckpoint	Yes	change in TILs	12							<50		TRUE	No						NCT04427293	Preoperative Lenvatinib Plus Pembrolizumab in Early-Stage Triple-Negative Breast Cancer (TNBC)	https://clinicaltrials.gov/study/NCT04427293		RECRUITING	NO	Evaluate the effectiveness of preoperative anti-vascular endothelial growth factor receptor (VEGFR) therapy and immune checkpoint blockade on infiltration of CD8+ tumor infiltrating lymphocytes (TILs) (CD45RA-/CD8+/FoxP3-) in primary tumors from patients, Measuring the presence of a T-cell inflamed TME, characterized by infiltration of CD8+ TILs, 2 years
I-II	Phase I/II or II	NCT04430595	June 12, 2020	2020	2020-2022	Metastatic	Metastatic	Metastatic stage	Only BC	Only BC	HER2-pos	HER2-pos	NO	4SCAR T cells				No				CAR-T	8	CAR-T	No	safety	100							50-200		TRUE	No						NCT04430595	Multi-4SCAR-T Therapy Targeting Breast Cancer	https://clinicaltrials.gov/study/NCT04430595		RECRUITING	NO	Number of patients with adverse events., Determine the toxicity profile the multi-4SCAR-T cells with Common Toxicity Criteria for Adverse Effects version 4.0, 3 year
II	Phase I/II or II	NCT04445844	June 24, 2020	2020	2020-2022	Metastatic	Metastatic	Metastatic stage	Only BC	Only BC	TNBC	TNBC	YES	Retifanlimab + Pelareorep	Retifanlimab	Retifanlimab + Pelareorep		Yes	Immunomodulators	Immunomodulators	Immunomodulators	Immuno/Immuno combo	4	Immunecheckpoint	Yes	ORR	25							<50		TRUE	No						NCT04445844	INCMGA00012 and Pelareorep for the Treatment of Metastatic Triple Negative Breast Cancer, IRENE Study	https://clinicaltrials.gov/study/NCT04445844		RECRUITING	NO	Objective response rate (ORR), Defined as the percentage of participants having an objective response (complete response \[CR\] or partial response \[PR\]), according to Response Evaluation Criteria in Solid Tumors (RECIST) version (v) 1.1. The ORR of the drug will be assessed according to Simon's two stage design. The estimated ORR will be compared to the response rate specified in the null hypo…
II	Phase I/II or II	NCT04468061	July 13, 2020	2020	2020-2022	Metastatic	Metastatic	Metastatic stage	Only BC	Only BC	TNBC PDL1 neg	TNBC	YES	pembrolizumab	Pembrolizumab	pembrolizumab/placebo+ Sacituzumab Govitecan	Sacituzumab Govitecan	Yes	Antibody drug conjugates	Antibody drug conjugates	Antibody drug conjugates	Targeted therapy combo	5	Immunecheckpoint	Yes	PFS	110							50-200		TRUE	No						NCT04468061	Sacituzumab Govitecan +/- Pembrolizumab in Metastatic TNBC	https://clinicaltrials.gov/study/NCT04468061		RECRUITING	NO	Progression Free Survival (PFS), Compare PFS of patients randomized to receive sacituzumab govitecan in combination with pembrolizumab (Arm A) versus those randomized to receive sacituzumab govitecan monotherapy (Arm B). Defined as the time from study randomization to disease progression, per RECIST 1.1 or medical judgment, the latter based on established clinical parameters, such as rising tumor…
I/II	Phase I/II or II	NCT04481763	July 22, 2020	2020	2020-2022	Adjuvant	Adjuvant	Early stage	Only BC	Only BC	TNBC	TNBC	YES	Camrelizumab	Camrelizumab	camrelizumab + RT	RT	Yes	Local therapy	Local therapy	Local therapy	Local therapy	6	Immunecheckpoint	Yes	IDFS	20							<50		TRUE	No						NCT04481763	A Study of the Efficacy and Safety of Camrelizumab Plus Radiotherapy for Patients With Early Triple-Negative Breast	https://clinicaltrials.gov/study/NCT04481763		RECRUITING	NO	Invasive disease-free survival (iDFS), time from surgery to the first documented occurrence of an event, defined as: Ipsilateral invasive breast tumor recurrence, Ipsilateral local-regional invasive breast cancer recurrence, Distant recurrence, Contralateral invasive breast cancer, Death from any cause, 3 years|Invasive disease-free survival (iDFS), time from surgery to the first documented occur…
II	Phase I/II or II	NCT04489940	July 28, 2020	2020	2020-2022	Metastatic	Metastatic	Metastatic stage	Only BC	Only BC	TNBC (HMGA2-expressing)	TNBC	YES	Bintrafusp Alfa		Bintrafusp Alfa		No				Monotherapy	9	Immunecheckpoint	No	ORR	11							<50		TRUE	Yes	Yes		Negative	trial.gov		NCT04489940	Bintrafusp Alfa in High Mobility Group AT-Hook 2 (HMGA2) Expressing Triple Negative Breast Cancer	https://clinicaltrials.gov/study/NCT04489940		TERMINATED	YES	Objective Response Rate (ORR) According to Response Evaluation Criteria in Solid Tumors (RECIST Version 1.1) Assessed by an Independent Review Committee (IRC), The ORR was defined as the percentage of participants with a confirmed objective response of Complete Response (CR) or Partial Response (PR) according to RECIST v1.1 as assessed by IRC. CR: Disappearance of all evidence of target and non-t…
II	Phase I/II or II	NCT04498793	August 4, 2020	2020	2020-2022	Neoadjuvant	Neoadjuvant	Early stage	Only BC	Only BC	TNBC and ER+/HER2-	HER2-neg	YES	Tislelizumab	Tislelizumab	Tislelizumab + CT vs CT alone	AC/EC--> nabpaclitaxel	Yes	Chemotherapy	Chemotherapy	Chemotherapy	Chemotherapy combo	3	Immunecheckpoint	Yes	pCR	55							50-200		TRUE	Yes	No					NCT04498793	Study of Tislelizumab Plus Chemotherapy vs Chemotherapy as Perioperative Treatment in Participants With HER2 Negative Breast Cancer	https://clinicaltrials.gov/study/NCT04498793		UNKNOWN	NO	Pathological complete response (pCR) rate using the definition of ypT0/Tis ypN0 (i.e., no invasive residual in breast or nodes; noninvasive breast residuals allowed) at the time of definitive surgery, pCR rate (ypT0/Tis ypN0) is defined as the percentage of participants without residual invasive cancer on hematoxylin and eosin evaluation of the complete resected breast specimen and all sampled re…
II	Phase I/II or II	NCT04508803	August 11, 2020	2020	2020-2022	Metastatic	Metastatic	Metastatic stage	Only BC	Only BC	All, Germ-line mutated	BRCA 1/2 mutant	YES	HX008	Pucotenlimab	HX008+ niraparib +/- trastuzumab or Pyrrolitinib	niraparib +/- trastuzumab (in HER2 pos) or Pyrrolitinib (in CNS m+)	Yes	Multiple class	Multiple-way combo	Multiple-way combo	Multiple-way combo	1	Immunecheckpoint	Yes	ORR	50							50-200		TRUE	Yes	Yes		Positive	Abstract/Poster		NCT04508803	Combination of HX008 And Niraparib in GErm-line-mutAted Metastatic Breast Cancer	https://clinicaltrials.gov/study/NCT04508803	CHANGEABLE	RECRUITING	NO	Overall Response Rate (ORR), ORR is the percentage of participants with the best overall response of complete response (CR) or partial response (PR) according to RECIST 1.1. CR = Disappearance of all non-nodal target lesions. In addition, any pathological lymph nodes assigned as target lesions must have a reduction in short axis to \< 10 mm; PR = At least a 30% decrease in the sum of diameter of …
II	Phase I/II or II	NCT04537286	September 3, 2020	2020	2020-2022	Metastatic	Metastatic	Metastatic stage	Only BC	Only BC	TNBC	TNBC	YES	carilizumab	Carilizumab	carilizumab + CT	nab-pacli, cisplatin	Yes	Chemotherapy	Chemotherapy	Chemotherapy	Chemotherapy combo	3	Immunecheckpoint	Yes	PFS, AEs	90							50-200		TRUE	No						NCT04537286	First-line Nab-paclitaxel Plus Cisplatin Plus Carilizumab in mTNBC Patients	https://clinicaltrials.gov/study/NCT04537286		RECRUITING	NO	PFS, Progression free survival, 6 weeks|Adverse events, Number of participants with treatment-related adverse events as assessed by Common Terminology Criteria for Adverse Events version 4.0 (CTCAE v4.0), 6 weeks
I	Phase I	NCT04556773	September 21, 2020	2020	2020-2022	Metastatic	Metastatic	Metastatic stage	Only BC	Only BC	Her2 low	ER+/HER2-	NO	Durvalumab	Durvalumab		T-DXd + Capecitabine or Paclitaxel or Capivasertib or Anastrozole or Fulvestrant	Yes		Multiple-way combo	Multiple-way combo	Multiple-way combo	1	Immunecheckpoint	Yes	safety	139							50-200		TRUE	No						NCT04556773	A Phase 1b Study of T-DXd Combinations in HER2-low Advanced or Metastatic Breast Cancer	https://clinicaltrials.gov/study/NCT04556773	DB-08	ACTIVE_NOT_RECRUITING	NO	Occurrence of adverse events (AEs)- Part 1, Occurrence of AEs in Part 1 graded according to NCI CTCAE v5.0, Up to follow-up period, approximately 24 months|Occurrence of serious adverse events (SAEs)- Part 1, Occurrence of SAEs in Part 1 graded according to NCI CTCAE v5.0, Up to follow-up period, approximately 24 months|Occurrence of adverse events (AEs)- Part 2, Occurrence of AEs in Part 2 grade…
II	Phase I/II or II	NCT04584112	October 12, 2020	2020	2020-2022	Metastatic and neoadjuvant	Metastatic	Metastatic stage	Only BC	Only BC	TNBC	TNBC	YES	Tiragolumab + Atezolizumab	Atezolizumab	Tiragolumab + Atezolizumab	Nab-pacli (1st line) / Nab-pacli/carbo ->AC (neoadj)	Yes	Chemotherapy	Chemotherapy	Chemotherapy	Chemotherapy combo	3	Immunecheckpoint	Yes	safety/ORR	83							50-200		TRUE	No						NCT04584112	A Study of the Safety, Efficacy, and Pharmacokinetics of Tiragolumab in Combination With Atezolizumab and Chemotherapy in Participants With Triple-Negative Breast Cancer	https://clinicaltrials.gov/study/NCT04584112		COMPLETED	NO	Percentage of Participants With Adverse Events (Cohort B), Up to approximately 21 months|Confirmed Objective Response Rate ORR (Cohort A), Up to approximately 21 months
II	Phase I/II or II	NCT04584255	October 12, 2020	2020	2020-2022	Neoadjuvant	Neoadjuvant	Early stage	Only BC	Only BC	HER2-neg, BRCA mutated	BRCA 1/2 mutant	YES	Dostarlimab	Dostarlimab	Dostarlimab+ niraparib	niraparib	Yes	PARP inhibitors	PARP inhibitors	PARP inhibitors	Targeted therapy combo	5	Immunecheckpoint	Yes	change in TILs, pCR	62							50-200		TRUE	No						NCT04584255	Niraparib + Dostarlimab In BRCA Mutated Breast Cancer	https://clinicaltrials.gov/study/NCT04584255		RECRUITING	NO	Tumor-infiltrating lymphocytes (TILs), The primary evaluation of change in TILs within each arm will be based on a Wilcoxon signed rank test (absolute difference) using a one-sided alpha = 0.05 for each arm, baseline to 21 days|The number and proportion of participants achieving Pathologic Complete Response (pCR), The number and proportion of participants achieving pCR among all participants who …
II	Phase I/II or II	NCT04596150	October 22, 2020	2020	2020-2022	Metastatic	Metastatic	Metastatic stage	Only BC	Only BC	TNBC and ER+/HER2-	HER2-neg	YES	CX-072	Pacmilimab	CX-072 +/- CX-2009	CX-2009	Yes	Antibody drug conjugates	Antibody drug conjugates	Antibody drug conjugates	Targeted therapy combo	5	Immunecheckpoint	Yes	ORR	125							50-200		TRUE	No						NCT04596150	Study to Evaluate the Safety and Antitumor Activity of CX-2009 Monotherapy and in Combination With CX-072 in Advanced Breast Cancer	https://clinicaltrials.gov/study/NCT04596150		ACTIVE_NOT_RECRUITING	NO	Objective Response Rate (ORR), ORR is the proportion of patients in the efficacy-evaluable population with a best response of Complete Response (CR) or Partial Response (PR) based on Response Evaluation Criteria in Solid Tumors (RECIST) v1.1 by Central Radiology Review (CRR), 30 months
I/II	Phase I/II or II	NCT04609215	October 30, 2020	2020	2020-2022	Metastatic	Metastatic	Metastatic stage	Only BC	Only BC	TNBC	TNBC	YES	ALECSAT		ALECSAT+ carboplatin and gemcitabine	carboplatin and gemcitabine	Yes	Chemotherapy	Multiple-way combo	Multiple-way combo	Multiple-way combo	3	Adoptive T cell therapy	No	safety	20							<50		TRUE	No						NCT04609215	ImmunoBreast - A Phase Ib Study	https://clinicaltrials.gov/study/NCT04609215		RECRUITING	NO	AEs and SAEs according to CTCAE v5.0., Safety and tolerability, 19 months
III	Phase II/III or III	NCT04613674	November 3, 2020	2020	2020-2022	Neoadjuvant	Neoadjuvant	Early stage	Only BC	Only BC	TNBC	TNBC	YES	Camrelizumab	Camrelizumab	Camrelizumab + CT vs PBO + CT	CT	Yes	Chemotherapy	Chemotherapy	Chemotherapy	Chemotherapy combo	3	Immunecheckpoint	Yes	pCR	581							>200		TRUE	No						NCT04613674	A Study of Camrelizumab Plus Chemotherapy vs Placebo Plus Chemotherapy as Neoadjuvant Therapy in Participants With Triple Negative Breast Cancer (TNBC)	https://clinicaltrials.gov/study/NCT04613674		RECRUITING	NO	Pathological complete response (pCR) rate using the definition of ypT0/Tis ypN0 (i.e., no invasive residual in breast or nodes; noninvasive breast residuals allowed) at the time of definitive surgery., Up to approximately 24 weeks
II	Phase I/II or II	NCT04659551	December 9, 2020	2020	2020-2022	Neoadjuvant	Neoadjuvant	Early stage	Only BC	Only BC	ER+/HER2-	ER+/HER2-	NO	Nivolumab	Nivolumab		EC --> AI + LHRH	Yes		Multiple-way combo	Multiple-way combo	Multiple-way combo	1	Immunecheckpoint	Yes	pCR	43							<50		TRUE	Yes	Yes		Negative	Manuscript		NCT04659551	Neoadjuvant Chemo-endocrine Therapy and Immunotherapy for Pre-menopausal Luminal B Breast Cancer Patients	https://clinicaltrials.gov/study/NCT04659551	GIADA	COMPLETED	NO	pathological complete response (pCR), ypT0ypN0, up to 7 months from enrolment
II	Phase I/II or II	NCT04676997	December 21, 2020	2020	2020-2022	Neoadjuvant	Neoadjuvant	Early stage	Only BC	Only BC	TNBC	TNBC	YES	Camrelizumab	Camrelizumab	Camrelizumab + CT	nab-pacli -> EC	Yes	Chemotherapy	Chemotherapy	Chemotherapy	Chemotherapy combo	3	Immunecheckpoint	Yes	pCR	20							<50		TRUE	Yes	Yes		Positive	Abstract/Poster		NCT04676997	na	na		RECRUITING	NO	pCR
II	Phase I/II or II	NCT04683679	December 24, 2020	2020	2020-2022	Metastatic	Metastatic	Metastatic stage	Only BC	Only BC	TNBC	TNBC	YES	pembrolizumab	Pembrolizumab	pembrolizumab+ RT+/-olaparib	RT+/-olaparib	Yes	Multiple class	Multiple-way combo	Multiple-way combo	Multiple-way combo	1	Immunecheckpoint	Yes	ORR in PDL1-	56							50-200		TRUE	No						NCT04683679	A Study of Radiation Therapy With Pembrolizumab and Olaparib or Other Radiosensitizers in Women Who Have Triple-Negative or Hormone-Receptor Positive/Her2 Negative Breast Cancer	https://clinicaltrials.gov/study/NCT04683679		RECRUITING	NO	Overall Response Rate, To assess overall response rate (ORR) to pembrolizumab + , SBRT + /-olaparib, in non-targeted unirradiated lesions at 8 weeks using RECIST v1.1 in patients with mTNBC who have progressed on ICI or are PD-L1 negative and mER+BC., 8 weeks from baseline
II	Phase I/II or II	NCT04690855	December 31, 2020	2020	2020-2022	Metastatic	Metastatic	Metastatic stage	Only BC	Only BC	TNBC PDL1+ gBRCA neg	TNBC	YES	Atezolizumab	Atezolizumab	Atezolizumab+ talazoparib+ RT	talazoparib+ RT	Yes	Multiple class	Multiple-way combo	Multiple-way combo	Multiple-way combo	1	Immunecheckpoint	Yes	ORR	23							<50		TRUE	No						NCT04690855	A Study to Evaluate TAlazoparib, Radiotherapy and Atezolizumab in gBRCA 1/2 Negative Patients With PD-L1+ Metastatic Triple Negative Breast Cancer	https://clinicaltrials.gov/study/NCT04690855	TARA	ACTIVE_NOT_RECRUITING	NO	Objective response rate (ORR) by RECIST, ORR by RECIST which will include confirmed complete response (CR) + confirmed partial response (PR) determined as per RECIST, 8 weeks
I-II	Phase I/II or II	NCT04711824	January 15, 2021	2021	2020-2022	Metastatic (brain)	Metastatic	Metastatic stage	Only BC	Only BC	TNBC, Her2- with mBRCA 1/2	BRCA 1/2 mutant	YES	Durvalumab	Durvalumab		Olaparib, Stereotactic Radiosurgery, TPC (126)	Yes	Multiple class	Multiple-way combo	Multiple-way combo	Multiple-way combo	1	Immunecheckpoint	Yes	safety, Intracranial DCR	41							<50		TRUE	No						NCT04711824	Study of Stereotactic Radiosurgery With Olaparib Followed by Durvalumab and Physician's Choice Systemic Therapy in Subjects With Breast Cancer Brain Metastases	https://clinicaltrials.gov/study/NCT04711824	SOLARA	RECRUITING	NO	Frequency and severity of adverse events, Phase I: frequency and severity of adverse events will be measured using common toxicity criteria for adverse events version 5., 4 weeks|Intracranial Disease control rate, Phase II: Intracranial disease control rate will be defined as the percentage of subjects with \[complete response (CR) + partial response (PR) + stable disease\] per RANO-BM criteria a…
II	Phase I/II or II	NCT04722718	January 25, 2021	2021	2020-2022	Neoadjuvant	Neoadjuvant	Early stage	Only BC	Only BC	TNBC	TNBC	YES	Sintilimab	Sintilimab	sintilimab + apatinib + CT	apatinib + nab-pacli + carbo	Yes	Multiple class	Multiple-way combo	Multiple-way combo	Multiple-way combo	1	Immunecheckpoint	Yes	pCR	34							<50		TRUE	No						NCT04722718	Efficacy and Safety of Sintilimab and Apatinib Combined Chemotherapy in Breast Cancer	https://clinicaltrials.gov/study/NCT04722718		UNKNOWN	NO	pCR rate, Pathological complete response (pCR) rate: using the definition of ypT0/Tis ypN0 ( namely:no invasive residual in breast or nodes; noninvasive breast residuals allowed) at the time of definitive surgery according to American Joint Committee on Cancer (AJCC) Staging System., 4-6 months
III	Phase II/III or III	NCT04732598	February 1, 2021	2021	2020-2022	Metastatic	Metastatic	Metastatic stage	Only BC	Only BC	ER+/HER2 neg	ER+/HER2-	NO	Atezolizumab	Atezolizumab	atezolizumab+ CT + bevacizumab	Paclitaxel + bevacizumab	Yes		Multiple-way combo	Multiple-way combo	Multiple-way combo	1	Immunecheckpoint	Yes	PFS	280							>200		TRUE	No						NCT04732598	A Phase III Study of Bevacizumab and Paclitaxel in Combination With Atezolizumab as a Treatment for Locally Advanced Unresectable or Metastatic Hormone Receptor-positive HER2 Negative Breast Cancer	https://clinicaltrials.gov/study/NCT04732598	AMBITION	ACTIVE_NOT_RECRUITING	NO	Progression-free Survival (investigator-assessed), Up to 2years after last patient enrolled
II	Phase I/II or II	NCT04734262	February 2, 2021	2021	2020-2022	Metastatic	Metastatic	Metastatic stage	Only BC	Only BC	TNBC	TNBC	YES	Tislelizumab	Tislelizumab	Tislelizumab + Sitravatinib	Sitravatinib	Yes	Molecular target therapies	Molecular target therapies	Molecular target therapies	Targeted therapy combo	5	Immunecheckpoint	Yes	ORR, G3 AEs	61							50-200		TRUE	No						NCT04734262	A Phase II Study to Explore the Safety, Tolerability, and Preliminary Antitumor Activity of Sitravatinib Plus Tislelizumab or Combination With Nab-paclitaxel in Patients With Locally Recurrent or Metastatic Triple Negative Breast Cancer (TNBC)	https://clinicaltrials.gov/study/NCT04734262		COMPLETED	NO	Overall Response Rate (ORR) by Investigator in Cohort A, Cohort B and Cohort C, The number of people with tumor responses according to RECIST (V1.1): the proportion of participants who achieves a best overall response of complete response (CR) or partial response (PR)., Up to 12 months|Number of participants experiencing ≥ Grade 3 TRAEs in Cohort B, TRAE are adverse events that occur during or af…
II	Phase I/II or II	NCT04739670	February 5, 2021	2021	2020-2022	Metastatic	Metastatic	Metastatic stage	Only BC	Only BC	TNBC PDL1 pos or TILS pos	TNBC	YES	Atezolizumab	Atezolizumab	Atezolizumab+ Bevacizumab+ CT	Carboplatin, Gemcitabine and bevacizumab	Yes	Multiple class	Multiple-way combo	Multiple-way combo	Multiple-way combo	1	Immunecheckpoint	Yes	PFS	31							<50		TRUE	No						NCT04739670	Evaluating the Efficacy and Safety of Bevacizumab, Carboplatin, Gemcitabine and Atezolizumab in Breast Cancer	https://clinicaltrials.gov/study/NCT04739670	BELLA	RECRUITING	NO	Progression-free survival (PFS), PFS is measured from treatment commencement to the first progression by RECIST 1.1, or death from any cause, whichever occurs first., Assessed after commencement of treatment, until the last registered patient has been followed up for 2 years.
III	Phase II/III or III	NCT04740918	February 5, 2021	2021	2020-2022	Metastatic	Metastatic	Metastatic stage	Only BC	Only BC	HER2 pos PDL1+	HER2-pos	NO	Atezolizumab	Atezolizumab	atezolizumab/placebo+ TDM1	TDM1	Yes		Antibody drug conjugates	Antibody drug conjugates	Targeted therapy combo	5	Immunecheckpoint	Yes	PFS, OS	96							50-200		TRUE	No						NCT04740918	A Study of Trastuzumab Emtansine in Combination With Atezolizumab or Placebo as a Treatment for Participants With Human Epidermal Growth Factor 2 (HER2)-Positive and Programmed Death-ligand 1 (PD-L1)-Positive Locally Advanced (LABC) or Metastatic Breast Cancer (MBC)	https://clinicaltrials.gov/study/NCT04740918	KATE3	RECRUITING	NO	Progression-Free Survival (PFS) as Determined by Investigator's Assessment Using Response Evaluation Criteria in Solid Tumors (RECIST) Version 1.1 (v1.1), Following the Sponsor's decision to prematurely terminate the study, no formal testing will be performed and the outcome measure will only be reported in a descriptive way., Baseline until disease progression, death or end of study (approximate…
I/II	Phase I/II or II	NCT04750382	February 11, 2021	2021	2020-2022	Metastatic	Metastatic	Metastatic stage	Only BC	Only BC	TNBC	TNBC	YES	HX008	Pucotenlimab	HX008+CT	Cisplatin+Gemcitabine	Yes	Chemotherapy	Chemotherapy	Chemotherapy	Chemotherapy combo	3	Immunecheckpoint	Yes	AEs, 1y-PFS	31							<50		TRUE	Yes	Yes		Positive	Abstract/Poster		NCT04750382	A Study of HX008 for the Treatment of Patients With Metastatic Triple Negative Breast Cancer	https://clinicaltrials.gov/study/NCT04750382		UNKNOWN	NO	Number of participants with treatment-related adverse events as assessed by CTCAE v5.0, 24 months|1-year progression-free survival rate, The rate of participants who neither experience disease progression nor death, 24 months
II	Phase I/II or II	NCT04759248	February 18, 2021	2021	2020-2022	Metastatic	Metastatic	Metastatic stage	Only BC	Only BC	ER-/HER2-pos	HER2-pos	NO	atezolizumab	Atezolizumab	Atezolizumab + Trastuzumab + Vinorelbine	Trastuzumab + Vinorelbine	Yes		Multiple-way combo	Multiple-way combo	Multiple-way combo	1	Immunecheckpoint	Yes	ORR in PDL1+	55							50-200		TRUE	No						NCT04759248	Study With Atezolizumab in Combination With Trastuzumab and Vinorelbine in HER2-positive Advanced/Metastatic Breast Cancer	https://clinicaltrials.gov/study/NCT04759248	ATREZZO	RECRUITING	NO	Overall Response rate, the proportion of patients with best overall response of complete response (CR) or partial response (PR), as per local investigator´s assessment and according to Response Evaluation Criteria in Solid Tumors (RECIST) version 1.1 criteria, until disease progression or up to 2 years after treatment ends
II	Phase I/II or II	NCT04770272	February 25, 2021	2021	2020-2022	Neoadjuvant	Neoadjuvant	Early stage	Only BC	Only BC	TNBC	TNBC	YES	Atezolizumab	Atezolizumab	Atezolizumab+ CT	paclitaxel+ Carbo--> EC (91)	Yes	Chemotherapy	Chemotherapy	Chemotherapy	Chemotherapy combo	3	Immunecheckpoint	Yes	pCR	416							>200		TRUE	No						NCT04770272	Study to Compare a Mono Atezolizumab Window Followed by a Atezolizumab - CTX Therapy With Atezolizumab - CTX Therapy	https://clinicaltrials.gov/study/NCT04770272	neoMono	ACTIVE_NOT_RECRUITING	NO	Pathological complete response (ypT0/is, ypN0), Pathological Complete Response defined as no residual invasive tumor cells in the breast and in the lymph nodes (ypT0/is, ypN0), after 29-30 weeks in Arm A and after 27-28 weeks in Arm B.
II	Phase I/II or II	NCT04789096	March 9, 2021	2021	2020-2022	Metastatic	Metastatic	Metastatic stage	Only BC	Only BC	HER2-pos	HER2-pos	NO	pembrolizumab,	Pembrolizumab	Pembrolizumab + Trastuzumab+ Tucatinib +/-CT	Trastuzumab+ Tucatinib+/-capecitabina	Yes		Multiple-way combo	Multiple-way combo	Multiple-way combo	1	Immunecheckpoint	Yes	ORR in PDL1+	50							50-200		TRUE	No						NCT04789096	Tucatinib Together With Pembrolizumab and Trastuzumab	https://clinicaltrials.gov/study/NCT04789096	TUGETHER	RECRUITING	NO	Objective Response Rate (ORR) in the PD-L1 positive cohort, Defined as complete response (CR) or partial response (PR) assessed as per RECIST 1.1, Through to study completion, an average of 24 months
II/III	Phase II/III or III	NCT04803539	March 17, 2021	2021	2020-2022	Adjuvant (ctDNA +)	Adjuvant	Early stage	Only BC	Only BC	TNBC	TNBC	YES	Camrelizumab	Camrelizumab		Capecitabine, apatinib (132)	Yes	Multiple class	Multiple-way combo	Multiple-way combo	Multiple-way combo	1	Immunecheckpoint	Yes	IDFS	260							>200		TRUE	No						NCT04803539	A Prospective, Phase II Trial Using ctDNA to Initiate Post-operation Boost Therapy After Adjuvant Chemotherapy in TNBC	https://clinicaltrials.gov/study/NCT04803539	Artemis	RECRUITING	NO	Invasive Disease Free Survival(IDFS), Invasive Disease-Free Survival for capecitabine versus capecitabine + apatinib + camrelizumab in ctDNA-positive stage II-III TNBC patients, using STEEP criteria, 60 months
II	Phase I/II or II	NCT04805736	March 18, 2021	2021	2020-2022	Neoadjuvant	Neoadjuvant	Early stage	Only BC	Only BC	All	All	YES	Camrelizumab	Camrelizumab	camrelizumab+ microwave ablation	microwave ablation (87)	Yes	Local therapy	Local therapy	Local therapy	Local therapy	6	Immunecheckpoint	Yes	AEs	60							50-200		TRUE	No						NCT04805736	Microwave Ablation Combined With Camrelizumab in the Treatment of Early Breast Cancer	https://clinicaltrials.gov/study/NCT04805736		RECRUITING	NO	Safety of Microwave Ablation Combined With Camrelizumab, Safety measured by occurrence of study related adverse effects defined by NCI CTCAE 5.0, 3 months
II	Phase I/II or II	NCT04809779	March 22, 2021	2021	2020-2022	Neoadjuvant	Neoadjuvant	Early stage	Only BC	Only BC	TNBC	TNBC	YES	Sintilimab	Sintilimab	Sintilimab+ CT	EC x4 --> nab paclitaxel	Yes	Chemotherapy	Chemotherapy	Chemotherapy	Chemotherapy combo	3	Immunecheckpoint	Yes	pCR	49							<50		TRUE	No						NCT04809779	PD-1 Inhibitor Concurrent With Chemotherapy as Neoadjuvant Therapy for TNBC	https://clinicaltrials.gov/study/NCT04809779	NeoPD1TNBC	NOT_YET_RECRUITING	NO	Pathologic Complete Response (pCR), Pathologic response will be assessed in the surgically resected cancer and lymph nodes after completion of all chemotherapy by the local pathologist as part of routine care. Pathologic complete response is defined as no invasive cancer in the resected breast tissue and lymph nodes (ypT0/Tis, ypN0)., 21 weeks
II	Phase I/II or II	NCT04819243	March 26, 2021	2021	2020-2022	Metastatic	Metastatic	Metastatic stage	Only BC	Only BC	HR+/HER2- HRD scar	BRCA 1/2 mutant	NO	Atezolizumab	Atezolizumab		Pabociclib, GnRH a, AI, Talazoparib (123)	Yes		Multiple-way combo	Multiple-way combo	Multiple-way combo	1	Immunecheckpoint	Yes	PFS	178							50-200		TRUE	Yes	No					NCT04819243	PALbociclib Endocrine Therapy Followed by Talazo vs. Talazoz-Atezo Study	https://clinicaltrials.gov/study/NCT04819243	Young-PALETTA	NOT_YET_RECRUITING	NO	2nd Progression free survival (PFS), To assess measures of clinical efficacy. It is a measure of the period of survival without disease progression by Kaplan-Meier method., The time until the time of the first event(the progression of a recorded disease of breast cancer or death from all causes) in 2nd line treatment. Up to 72months
II	Phase I/II or II	NCT04837209	April 8, 2021	2021	2020-2022	Metastatic	Metastatic	Metastatic stage	Only BC	Only BC	TNBC PDL1 neg	TNBC	YES	Dostarlimab	Dostarlimab	Dostarlimab+ niraparib+RT	niraparib+RT	Yes	Multiple class	Multiple-way combo	Multiple-way combo	Multiple-way combo	1	Immunecheckpoint	Yes	ORR	32							<50		TRUE	No						NCT04837209	Radiation, Immunotherapy and PARP Inhibitor in Triple Negative Breast Cancer	https://clinicaltrials.gov/study/NCT04837209	NADiR	RECRUITING	NO	Overall response rate (ORR)-RECIST, Primary endpoint of the study is ORR as measured by RECIST v1.1. ORR will be estimated with the 95% confidence interval, based on the exact binomial distribution, Enrollment to end of treatment up to 5 years
II	Phase I/II or II	NCT04841148	April 12, 2021	2021	2020-2022	Adjuvant (DTC)	Adjuvant	Early stage	Only BC	Only BC	ER+/HER2-	ER+/HER2-	NO	Avelumab	Avelumab		Hydroxychloroquine +- Palbociclib (127)	Yes		Multiple-way combo	Multiple-way combo	Multiple-way combo	1	Immunecheckpoint	Yes	clearance of DTCs	96							50-200		TRUE	No						NCT04841148	Avelumab or Hydroxychloroquine With or Without Palbociclib to Eliminate Dormant Breast Cancer	https://clinicaltrials.gov/study/NCT04841148	PALAVY	RECRUITING	NO	Determine the efficacy of HCQ or Avelumab, alone or in combination with Palbociclib, in eradicating DTCs, Endpoint: Proportion of subjects in each treatment arm with clearance of DTCs at the end of 6 cycles of therapy., Efficacy is assessed at the end of Cycle 6 (each cycle is 28 days).
II	Phase I/II or II	NCT04848454	April 19, 2021	2021	2020-2022	Neoadj/Adjuvant(90)	Neoadjuvant	Early stage	Only BC	Only BC	HER2-neg	HER2-neg	YES	Camrelizumab	Camrelizumab	Camrelizumab+CT	vinorelbine+cisplatin	Yes	Chemotherapy	Chemotherapy	Chemotherapy	Chemotherapy combo	3	Immunecheckpoint	Yes	pCR	30							<50		TRUE	No						NCT04848454	Efficacy and Safety of Combinition of Camrelizumab in Second-line Neoadjuvant Chemotherapy and Adjuvant Therapy	https://clinicaltrials.gov/study/NCT04848454		RECRUITING	NO	Pathological complete response (pCR), The rate of pCR use the definition of ypT0/Tis ypN0 (i.e., no invasive residual in breast or nodes; noninvasive breast residuals allowed) as assessed by the local pathologist at the time of definitive surgery., 1 month after the definitive surgery (if the patient does receive the surgery, usually 3-4 weeks after the last cycle of neoajuvant therapy)
II	Phase I/II or II	NCT04849364	April 19, 2021	2021	2020-2022	Adjuvant (RD)	Adjuvant	Early stage	Only BC	Only BC	TNBC	TNBC	YES	Atezolizumab / Pembrolizumab	Atezolizumab		Talazoparib, Inavolisib, TPC (119)	Yes	Multiple class	Multiple-way combo	Multiple-way combo	Multiple-way combo	1	Immunecheckpoint	Yes	DFS	197							50-200		TRUE	No						NCT04849364	Circulating Tumor DNA Enriched, Genomically Directed Post-neoadjuvant Trial for Patients With Residual Triple Negative Breast Cancer	https://clinicaltrials.gov/study/NCT04849364	PERSEVERE	RECRUITING	NO	2 year Disease Free Survival (DFS) ARM 1, DFS is defined as the duration of time from arm assignment to time of a DFS event, defined as local failure (invasive), regional failure, distant failure, contralateral breast cancer (invasive or non-invasive), or death from any cause., 2 year
III	Phase II/III or III	NCT04873362	May 5, 2021	2021	2020-2022	Adjuvant (RD)	Adjuvant	Early stage	Only BC	Only BC	HER2-pos	HER2-pos	NO	Atezolizumab	Atezolizumab		T-DM1 (122)	Yes		Antibody drug conjugates	Antibody drug conjugates	Targeted therapy combo	5	Immunecheckpoint	Yes	IDFS	1700							>200		TRUE	No						NCT04873362	A Study Evaluating the Efficacy and Safety of Adjuvant Atezolizumab or Placebo and Trastuzumab Emtansine for Participants With HER2-Positive Breast Cancer at High Risk of Recurrence Following Preoperative Therapy	https://clinicaltrials.gov/study/NCT04873362	Astefania	RECRUITING	NO	Invasive Disease-free Survival (IDFS), IDFS event is defined as the time from randomization to the first occurrence of the following events: ipsilateral invasive breast tumor recurrence, ipsilateral local-regional invasive breast cancer recurrence, contralateral invasive breast cancer, distant recurrence, death from any cause., From randomization up to approximately 6 years
II	Phase I/II or II	NCT04877821	May 7, 2021	2021	2020-2022	Neoadjuvant	Neoadjuvant	Early stage	Only BC	Only BC	TNBC	TNBC	YES	Sintilimab	Sintilimab		anlotinib, EC, Nab-Paclitaxel, Carboplatin	Yes	Multiple class	Multiple-way combo	Multiple-way combo	Multiple-way combo	1	Immunecheckpoint	Yes	pCR	46							<50		TRUE	No						NCT04877821	The Efficacy and Safety of Sintilimab Plus Anlotinib Combined With Chemotherapy as Neoadjuvant Therapy in TNBC	https://clinicaltrials.gov/study/NCT04877821	NeoSACT	RECRUITING	NO	Pathological complete response (pCR) rate using the definition of ypT0/Tis ypN0 (i.e., no invasive residual in breast or nodes; noninvasive breast residuals allowed) at the time of definitive surgery, pCR rate (ypT0/Tis ypN0) is defined as the percentage of participants without residual invasive cancer on hematoxylin and eosin evaluation of the complete resected breast specimen and all sampled re…
III	Phase II/III or III	NCT04895358	May 20, 2021	2021	2020-2022	Metastatic	Metastatic	Metastatic stage	Only BC	Only BC	HR+/HER2-	ER+/HER2-	NO	pembrolizumab	Pembrolizumab	pembrolizumab/placebo+CT	paclitaxel or nabpaclitaxel or capecitabine or liposomal doxorubicin	Yes		Chemotherapy	Chemotherapy	Chemotherapy combo	3	Immunecheckpoint	Yes	PFS/OS in CPS ≥10, PFS/OS in CPS ≥1;	800							>200		TRUE	No						NCT04895358	Study of Pembrolizumab (MK-3475) Plus Chemotherapy Versus Placebo Plus Chemotherapy for HR+/HER2- Locally Recurrent Inoperable or Metastatic Breast Cancer (MK-3475-B49/KEYNOTE-B49)	https://clinicaltrials.gov/study/NCT04895358		RECRUITING	NO	Progression-free Survival (PFS) per Response Evaluation Criteria in Solid Tumors 1.1 (RECIST 1.1) by Blinded Independent Central Review (BICR) in Participants With Combined Positive Score (CPS) ≥10, PFS is defined as the time from randomization to the first documented disease progression (PD) or death due to any cause, whichever occurs first. Per RECIST 1.1, modified to follow a maximum of 10 tar…
II/III	Phase II/III or III	NCT04907344	May 28, 2021	2021	2020-2022	Neoadjuvant	Neoadjuvant	Early stage	Only BC	Only BC	TNBC	TNBC	YES	Camrelizumab	Camrelizumab		Nab-Paclitaxel, Carboplatin	Yes	Chemotherapy	Chemotherapy	Chemotherapy	Chemotherapy combo	3	Immunecheckpoint	Yes	pCR	420							>200		TRUE	No						NCT04907344	Study of Camrelizumab Plus Chemotherapy as Neoadjuvant Therapy in Participants With Triple Negative Breast Cancer (TNBC)	https://clinicaltrials.gov/study/NCT04907344		NOT_YET_RECRUITING	NO	pCR rate using the definition of ypT0/Tis ypN0 (i.e., no invasive residual in breast or nodes; noninvasive breast residuals allowed) at the time of definitive surgery, pCR rate (ypT0/Tis ypN0) is defined as the percentage of participants without residual invasive tumor on hematoxylin and eosin evaluation of breast specimen and all sampled regional lymph nodes following completion of neoadjuvant s…
II	Phase I/II or II	NCT04913571	June 4, 2021	2021	2020-2022	Metastatic	Metastatic	Metastatic stage	Only BC	Only BC	TNBC	TNBC	YES	Tislelizumab	Tislelizumab	Tislelizumab+CT	eribulin	Yes	Chemotherapy	Chemotherapy	Chemotherapy	Chemotherapy combo	3	Immunecheckpoint	Yes	ORR	265							>200		TRUE	Yes	No					NCT04913571	Tislelizumab in Combination With Eribulin for Patients With Metastatic Previously heaviLy-treAted TriplE-negative Breast Cancer：A Prospective Multiple-center Phase II Study	https://clinicaltrials.gov/study/NCT04913571	TEMPLATE	UNKNOWN	NO	Overall Response Rate (ORR), ORR is the percentage of participants with the best overall response of complete response (CR) or partial response (PR) according to RECIST 1.1. CR = Disappearance of all non-nodal target lesions. In addition, any pathological lymph nodes assigned as target lesions must have a reduction in short axis to \< 10 mm; PR = At least a 30% decrease in the sum of diameter of …
II	Phase I/II or II	NCT04914390	June 4, 2021	2021	2020-2022	Neoadjuvant	Neoadjuvant	Early stage	Only BC	Only BC	TNBC	TNBC	YES	Tislelizumab	Tislelizumab	Tislelizumab + Anlotinib + CT	Anthracycline+ Nab-paclitaxel	Yes	Multiple class	Multiple-way combo	Multiple-way combo	Multiple-way combo	1	Immunecheckpoint	Yes	pCR	32							<50		TRUE	Yes	No					NCT04914390	A Phase Ⅱ Study of Anlotinib Combined With Tislelizumab and AT in the Neoadjuvant Treatment of Triple-negative Breast Cancer	https://clinicaltrials.gov/study/NCT04914390	NeoATCT	UNKNOWN	NO	Pathological complete response (pCR) rate using the definition of ypT0/Tis ypN0 (i.e., no invasive residual in breast or nodes; noninvasive breast residuals allowed) at the time of definitive surgery, pCR rate (ypT0/Tis ypN0) is defined as the percentage of participants without residual invasive cancer on hematoxylin and eosin evaluation of the complete resected breast specimen and all sampled re…
I/II	Phase I/II or II	NCT04927884	June 16, 2021	2021	2020-2022	Metastatic	Metastatic	Metastatic stage	Only BC	Only BC	TNBC	TNBC	YES	N-803, PD-L1 t-haNK		N-803, PD-L1 t-haNK+ sacituzumab govitecan+ CT	cyclophosphamide,sacituzumab govitecan	Yes	Antibody drug conjugates	Antibody drug conjugates	Antibody drug conjugates	Targeted therapy combo	5	Adoptive T cell therapy	No	safety, ORR	3							<50		TRUE	No						NCT04927884	A Study of Sacituzumab With Chemoimmunotherapy to Treat Advanced Triple-Negative Breast Cancer After Prior Therapies	https://clinicaltrials.gov/study/NCT04927884		TERMINATED	NO	Phase 1b: Maximum Tolerated Dose (MTD) or Highest Tolerated Dose (HTD), Determine the MTD or HTD and designate a recommended phase 2 dose (RP2D), 12 months|Phase 1b: Safety Profile of sacituzumab plus chemoimmunotherapy, Incidence of dose limiting toxicities, treatment-emergent adverse events, and serious adverse events, 12 months|Phase 2: Objective Response Rate (ORR) per Response Evaluation Cri…
II	Phase I/II or II	NCT04946227	June 30, 2021	2021	2020-2022	Metastatic	Metastatic	Metastatic stage	Only BC	Only BC	ER+ hypermutated	ER+/HER2-	NO	pembrolizumab	Pembrolizumab	pembrolizumab+ CT	paclitaxel	Yes		Chemotherapy	Chemotherapy	Chemotherapy combo	3	Immunecheckpoint	Yes	ORR	52							50-200		TRUE	No						NCT04946227	Pembrolizumab and Paclitaxel in Hormone Receptor-positive, hyperMUTATted Metastatic Breast Cancer Identified by Whole exOme sequeNcing ('MUTATION2')	https://clinicaltrials.gov/study/NCT04946227		UNKNOWN	NO	Objective response rate (ORR) by RECIST 1.1, rate of patients with complete remission (CR) or partial remission (PR) based on RESIST1.1, up to 24 months(RECIST will be done every 8 weeks)
II	Phase I/II or II	NCT04986852	August 3, 2021	2021	2020-2022	Metastatic	Metastatic	Metastatic stage	Only BC	Only BC	TNBC	TNBC	YES	Pembrolizumab	Pembrolizumab		Olinvacimab (118)	Yes	Antiangiogenetic	Antiangiogenetic	Antiangiogenetic	Antiangiogenetic combo	2	Immunecheckpoint	Yes	ORR	36							<50		TRUE	No						NCT04986852	Olinvacimab With Pembrolizumab in Patients With mTNBC	https://clinicaltrials.gov/study/NCT04986852		RECRUITING	NO	Objective response rate (ORR), ORR is defined as the proportion of subjects who achieve a best overall response (BOR) of complete response (CR) or partial response (PR). RECIST 1.1 will be used to determine ORR and patients with no post baseline tumor assessments, will be classified as non-responders, Baseline upto 24 months
II	Phase I/II or II	NCT04990921	August 5, 2021	2021	2020-2022	Metastatic	Metastatic	Metastatic stage	Only BC	Only BC	All	All	YES	Pembrolizumab	Pembrolizumab		stereotactic body radiation therapy (SBRT)	Yes	Local therapy	Local therapy	Local therapy	Local therapy	6	Immunecheckpoint	Yes	ORR	15							<50		TRUE	No						NCT04990921	Study of Palliative Radiation Combined With Pembrolizumab in Unresectable Metastatic Stage IV Breast Cancer	https://clinicaltrials.gov/study/NCT04990921		RECRUITING	NO	Primary Outcome Measure, Overall Response Rate (complete response \[CR\]+partial response \[PR\] by investigator assessment using modified RECIST v1.1) at week 24, 3.0 years
I	Phase I	NCT05029999	September 1, 2021	2021	2020-2022	Metastatic	Metastatic	Metastatic stage	Only BC	Only BC	TNBC	TNBC	YES	CDX-301 + CDX-1140			pegylated liposomal doxorubicin	Yes	Chemotherapy	Immunomodulators	Immunomodulators	Chemotherapy combo	3	Immunomodulator	No	safety	45							<50		TRUE	No						NCT05029999	CD40 Agonist, Flt3 Ligand, and Chemotherapy in Triple Negative Breast Cancer	https://clinicaltrials.gov/study/NCT05029999		RECRUITING	NO	Safety (tolerability) of the drug combination of CDX-1140, CDX-301 and PLD as measured by the number of participants with Dose Limiting Toxicity (DLT), DLTs are defined as toxicities that meet pre-defined severity criteria including serious Hematologic/Non-Hematologic adverse events (AEs) and AEs at Grade 3 or above; Any ≥ grade 2 eye pain or reduction of visual acuity that does not improved to ≤…
II	Phase I/II or II	NCT05033756	September 5, 2021	2021	2020-2022	Metastatic	Metastatic	Metastatic stage	Only BC	Only BC	TNBC and ER+/HER2- with Deleterious Germline Mutation or a Homologous Recombination Deficiency	BRCA 1/2 mutant	YES	Pembrolizumab	Pembrolizumab		Olaparib (94)	Yes	PARP inhibitors	PARP inhibitors	PARP inhibitors	Targeted therapy combo	5	Immunecheckpoint	Yes	ORR	89							50-200		TRUE	No						NCT05033756	Comprehensive Analysis of Predictors of the Treatment With Pembrolizumab and Olaparib in Patients With Unresectable or Metastatic HER2 Negative Breast Cancer and a Deleterious Germline Mutation or a Homologous Recombination Deficiency (COMPRENDO	https://clinicaltrials.gov/study/NCT05033756	COMPRENDO	RECRUITING	NO	Efficacy of the combination of pembrolizumab and olaparib via overall response rate, Overall response rate (ORR) is defined as the number of participants with a confirmed best response of complete response (CR) or partial response (PR) per RECIST v1.1., baseline up to 27 weeks
I	Phase I	NCT05064085	October 1, 2021	2021	2020-2022	Metastatic	Metastatic	Metastatic stage	Only BC	Only BC	HR+/HER2-	ER+/HER2-	NO	Cemiplimab	Cemiplimab		Capecitabine	Yes		Chemotherapy	Chemotherapy	Chemotherapy combo	3	Immunecheckpoint	Yes	safety	13							<50		TRUE	No						NCT05064085	Capecitabine In Combination With Cemiplimab In Patient With Metastatic Breast Cancer	https://clinicaltrials.gov/study/NCT05064085		ACTIVE_NOT_RECRUITING	NO	Recommended Phase 2 Dose (RP2D), Recommended Phase 2 dose of Capecitabine combined with Cemiplimab will be determined by testing 2 dose levels. RP2D reflects the highest dose that did not cause Dose Limiting Toxicity (DLT), Up to 24 months
II	Phase I/II or II	NCT05076682	October 13, 2021	2021	2020-2022	Metastatic	Metastatic	Metastatic stage	Only BC	Only BC	TNBC	TNBC	YES	Camrelizumab	Camrelizumab		Choline, Sodium Cromoglicate, Efavirenz (136)	Yes	Immunomodulators	Immunomodulators	Immunomodulators	Immuno/Immuno combo	4	Immunecheckpoint	Yes	ORR	30							<50		TRUE	No						NCT05076682	Reverse Triple Negative Immune Resistant Breast Cancer	https://clinicaltrials.gov/study/NCT05076682	Renaissance	RECRUITING	NO	Objective Response Rate (ORR), Baseline until disease progression or loss of clinical benefit, assessed up to 6 months|Immune changes in peripheral blood, Baseline until disease progression or loss of clinical benefit, assessed up to 6 months
II	Phase I/II or II	NCT05085626	October 20, 2021	2021	2020-2022	Metastatic	Metastatic	Metastatic stage	Only BC	Only BC	Her2- , mut HRD	BRCA 1/2 mutant	YES	Camrelizumab	Camrelizumab		fluzoparib, chidamide	Yes	Multiple class	Multiple-way combo	Multiple-way combo	Multiple-way combo	1	Immunecheckpoint	Yes	ORR	40							<50		TRUE	No						NCT05085626	Fluzoparib in Combination With Chidamide or Camrelizumab for HRD Positive HER2 Negative Advanced Breast Cancer	https://clinicaltrials.gov/study/NCT05085626		RECRUITING	NO	ORR(objective response rate), through study completion, an average of 6 months, At the end of Cycle 1 (each cycle is 28 days)
II	Phase I/II or II	NCT05088057	October 21, 2021	2021	2020-2022	Neoadjuvant	Neoadjuvant	Early stage	Only BC	Only BC	TNBC	TNBC	YES	Camrelizumab	Camrelizumab		AC --> Docetaxel	Yes	Chemotherapy	Chemotherapy	Chemotherapy	Chemotherapy combo	3	Immunecheckpoint	Yes	pCR	30							<50		TRUE	No						NCT05088057	Neoadjuvant Camrelizumab Plus Chemotherapy in Triple Negative Breast Cancer	https://clinicaltrials.gov/study/NCT05088057		RECRUITING	NO	Pathological Complete Response (pCR), pCR rate is defined as the percentage of participants without invasive cancer in the breast irrespective of ductal carcinoma in situ or nodal involvement following completion of neoadjuvant systemic therapy by current AJCC staging criteria assessed by the local pathologist at the time of definitive surgery in all participants, Up to approximately 12-30 weeks
II	Phase I/II or II	NCT05097248	October 28, 2021	2021	2020-2022	Metastatic	Metastatic	Metastatic stage	Only BC	Only BC	TNBC, CPS >1 %	TNBC	YES	Camrelizumab	Camrelizumab		Liposomal Doxorubicin, Losartan	Yes	Multiple class	Multiple-way combo	Multiple-way combo	Multiple-way combo	1	Immunecheckpoint	Yes	ORR	52							50-200		TRUE	No						NCT05097248	Camrelizumab in Combination With PLD and Losartan in Patients With TNBC Who Have Received ≦ 1 Line of Chemotherapy	https://clinicaltrials.gov/study/NCT05097248		NOT_YET_RECRUITING	NO	Objective Response Rate (ORR), ORR is defined as the percentage of participants in the analysis population who have a Complete Response (CR: Disappearance of all target lesions) or a Partial Response (PR: ≥30% decrease in the sum of diameters of target lesions) per Response Evaluation Criteria in Solid Tumors (RECIST) Version 1.1, Estimated 12 months
I-II	Phase I/II or II	NCT05103917	November 2, 2021	2021	2020-2022	Metastatic	Metastatic	Metastatic stage	Only BC	Only BC	TNBC	TNBC	YES	Toripalimab + X4P-001	Toripalimab			Yes	Immunomodulators	Immunomodulators	Immunomodulators	Immuno/Immuno combo	4	Immunecheckpoint	Yes	safety	24							<50		TRUE	Yes	No					NCT05103917	A Study to Assess the Safety, Tolerability and Antitumor Activity of X4P-001 in Combination With TNBC	https://clinicaltrials.gov/study/NCT05103917		UNKNOWN	NO	CT, resist 1.1 evaluation, Screening|CT, resist 1.1 evaluation, C3D1 (12 weeks)
III	Phase II/III or III	NCT05134194	November 24, 2021	2021	2020-2022	Metastatic	Metastatic	Metastatic stage	Only BC	Only BC	TNBC	TNBC	YES	Camrelizumab	Camrelizumab		TPC	Yes	Chemotherapy	Chemotherapy	Chemotherapy	Immuno/Immuno combo	4	Immunecheckpoint	Yes	PFS	104							50-200		TRUE	No						NCT05134194	A Study of Camrelizumab in Combination With Chemotherapy Regimen Comparative Chemotherapy Regimen for Metastatic Triple-negative Breast Cancer	https://clinicaltrials.gov/study/NCT05134194		UNKNOWN	NO	Progression free survival (PFS), assessed by independent imaging (IRC), according to RECIST v1.1, Treatment was assessed every 6 weeks after treatment initiation（up to 30 weeks）, regardless of whether treatment was delayed or interrupted, until disease progression or study end, whichever occurred first.
II	Phase I/II or II	NCT05159778	December 16, 2021	2021	2020-2022	Metastatic	Metastatic	Metastatic stage	Only BC	Only BC	HR+/HER2-	ER+/HER2-	NO	Pembrolizumab + Imprime PGG (12) (95)	Pembrolizumab			Yes		Immunomodulators	Immunomodulators	Immuno/Immuno combo	4	Immunecheckpoint	Yes	ORR	50							50-200		TRUE	No						NCT05159778	Phase 2 Study of Imprime PGG and Pembrolizumab in Patients With HR+/HER2- Metastatic Breast Cancer (mBCA)	https://clinicaltrials.gov/study/NCT05159778		COMPLETED	NO	Overall response rate (ORR), ORR by RECIST v1.1 following treatment with Imprime PGG + pembrolizumab, Within 24 months of last patient enrolled
II	Phase I/II or II	NCT05163223	December 20, 2021	2021	2020-2022	Adjuvant (RD)	Adjuvant	Early stage	Only BC	Only BC	TNBC and Her2 low	TNBC	YES	AST-301(pNGVL3-hICD) + Pembrolizumab (115)	Pembrolizumab		capecitabine	Yes	Cancer vaccine	Cancer vaccine	Cancer vaccine	Immuno/Immuno combo	4	Immunecheckpoint	Yes	IDFS	146							50-200		TRUE	No						NCT05163223	Therapeutic Cancer Vaccine (AST-301, pNGVL3-hICD) in Patients With Breast Cancer	https://clinicaltrials.gov/study/NCT05163223	Cornerstone001	RECRUITING	NO	2-year invasive disease free survival rate (iDFS), iDFS event is defined as Ipsilateral breast tumor recurrence Local/regional invasive recurrence Distant recurrence Invasive contralateral breast cancer Death (from breast cancer/non-breast cancer cause/unknown cause) Secondary primary invasive cancer (non-breast), Overall study period approximately up to 4years (End of study in this study is defi…
II	Phase I/II or II	NCT05174832	January 3, 2022	2022	2020-2022	Metastatic	Metastatic	Metastatic stage	Only BC	Only BC	TNBC CPS >=1	TNBC	YES	Pembrolizumab	Pembrolizumab		Olaparib + CDDP + Nab-Paclitaxel (114)	Yes	Multiple class	Multiple-way combo	Multiple-way combo	Multiple-way combo	1	Immunecheckpoint	Yes	PFS	136							50-200		TRUE	No						NCT05174832	Induction of Cisplatin/Nab-paclitaxel/Pembrolizumab Followed by Olaparib/Pembrolizumab Maintenance in mTNBC Patients	https://clinicaltrials.gov/study/NCT05174832		RECRUITING	NO	Progression-Free Survival (PFS) According to Response Evaluation Criteria in Solid Tumors Version 1.1 (RECIST 1.1) as assessed by local investigators, PFS is defined as the time from randomization to the first documented disease progression or death due to any cause, whichever occurs first., Up to 36 months
II	Phase I/II or II	NCT05177796	January 5, 2022	2022	2020-2022	Neoadjuvant	Neoadjuvant	Early stage	Only BC	Only BC	Inflammatory TNBC	TNBC	YES	Pembrolizumab	Pembrolizumab		Panitunumab + CT (paclitaxel, carboplatin, EC)	Yes	Multiple class	Multiple-way combo	Multiple-way combo	Multiple-way combo	1	Immunecheckpoint	Yes	pCR	30							<50		TRUE	No						NCT05177796	Panitumumab and Pembrolizumab in Combination With Neoadjuvant Chemotherapy for the Treatment of Stage III-IV Triple Negative Breast Cancer	https://clinicaltrials.gov/study/NCT05177796		WITHDRAWN	NO	The ( pCR ) rate pathological complete response, defined as the absence of invasive carcinoma in the breast and the lymph nodes., through study completion, an average of 1 year
II	Phase I/II or II	NCT05180006	January 6, 2022	2022	2020-2022	Neoadjuvant	Neoadjuvant	Early stage	Only BC	Only BC	TNBC, HER 2+	ER-	YES	Atezolizumab	Atezolizumab		Ipasertib, Bevacizumab, Trastuzumab, Pertuzumab (121)	Yes	Multiple class	Multiple-way combo	Multiple-way combo	Multiple-way combo	1	Immunecheckpoint	Yes	Increase of GzmB+ CD8+ T	210							>200		TRUE	No						NCT05180006	Impact of Neoadjuvant Immunotherapy in Early Stage Breast Cancer Before Standard Therapy	https://clinicaltrials.gov/study/NCT05180006	BIS-Program	RECRUITING	NO	Two-fold increase in GzmB+ CD8+ T cell levels from baseline to post-treatment window., To determine, using immunohistochemistry (IHC) on biopsies and surgically removed tumor whether short-treatment immunotherapy with atezolizumab monotherapy or in combination with other biologic agents is associated with increased levels of activated GzmB+ CD8+ T cells from baseline to post treatment sample., Fr…
II	Phase I/II or II	NCT05203445	January 24, 2022	2022	2020-2022	Neoadjuvant	Neoadjuvant	Early stage	Only BC	Only BC	TNBC and ER+/HER2- Germline Mutations in DNA Damage Repair Genes	BRCA 1/2 mutant	YES	Pembrolizumab	Pembrolizumab	Pembrolizumab + Olaparib	Olaparib (93)	Yes	PARP inhibitors	PARP inhibitors	PARP inhibitors	Targeted therapy combo	5	Immunecheckpoint	Yes	pCR	23							<50		TRUE	No						NCT05203445	A Study of Olaparib and Pembrolizumab in People With Triple Negative Breast Cancer (TNBC) or Hormone Receptor-positive HER2-negative Breast Cancer	https://clinicaltrials.gov/study/NCT05203445		RECRUITING	NO	pathologically negative MRI-guided biopsy, Biopsy-confirmed radiographic complete response will be determined at the 12-week timepoint. pCR/RCB0 will be determined at the time of surgery., 12 weeks
II	Phase I/II or II	NCT05209529	January 26, 2022	2022	2020-2022	Neoadjuvant	Neoadjuvant	Early stage	Only BC	Only BC	TNBC, BRCA mutated	BRCA 1/2 mutant	YES	Durvalumab	Durvalumab		Olaparib	Yes	PARP inhibitors	PARP inhibitors	PARP inhibitors	Targeted therapy combo	5	Immunecheckpoint	Yes	pCR	152							50-200		TRUE	No						NCT05209529	Chemo-free BRCA-targeted Neoadjuvant Strategy	https://clinicaltrials.gov/study/NCT05209529		NOT_YET_RECRUITING	NO	pathological complete response (pCR), pCR is defined as the absence of invasive residual disease in the breast and in the axillary lymph nodes (ypT0/is ypN0)., 5 years from first patient in
II	Phase I/II or II	NCT05215106	January 31, 2022	2022	2020-2022	Neoadjuvant(125)	Neoadjuvant	Early stage	Only BC	Only BC	TNBC	TNBC	YES	Durvalumab	Durvalumab			No				Monotherapy	9	Immunecheckpoint	Yes	pCR	200							>200		TRUE	No						NCT05215106	Short-term Pre-OPerative Durvalumab (MEDI 4736) in Early Small Triple Negative Breast Cancer Patients (POP-Durva)	https://clinicaltrials.gov/study/NCT05215106	POP-DURVA	RECRUITING	NO	pCR rate after 2 administrations of durvalumab, Defined as the absence of invasive disease in the breast and negative axillary nodes (ypT0/yTis ypN0), Assessed at Day 29 (for patients performing surgery) or at Day 22 (for patients starting neoadjuvant systemic treatment)
III	Phase II/III or III	NCT05232916	February 10, 2022	2022	2020-2022	Post Adjuvant	Adjuvant	Early stage	Only BC	Only BC	HER2-pos	HER2-pos	NO	GLSI-100 (142)			Placebo	No				Monotherapy	9	Immunomodulator	No	IBCFS	589							>200		TRUE	No						NCT05232916	Phase 3 Study to Evaluate the Efficacy and Safety of HER2/Neu Peptide GLSI-100 (GP2 + GM-CSF) in HER2/Neu Positive Subjects	https://clinicaltrials.gov/study/NCT05232916	FLAMINGO-01	RECRUITING	NO	Invasive Breast Cancer-free Survival (IBCFS), IBCFS is defined as the time from the first dose of study medication until the date of ipsilateral invasive breast cancer recurrence, ipsilateral local-regional invasive breast cancer recurrence, distant recurrence, contralateral invasive breast cancer, or any cause mortality., Median 4 years of follow-up (interim analysis planned)
II	Phase I/II or II	NCT05255666	February 24, 2022	2022	2020-2022	Metastatic (brain)	Metastatic	Metastatic stage	Only BC	Only BC	TNBC	TNBC	YES	Pembrolizumab	Pembrolizumab		Liposomal Irinotecan (Nal-IRI)	Yes	Chemotherapy	Chemotherapy	Chemotherapy	Chemotherapy combo	3	Immunecheckpoint	Yes	ORR (CNS DCR)	42							<50		TRUE	No						NCT05255666	Combination Liposomal Irinotecan and Pembrolizumab For Triple-Negative Breast Cancer (TNBC) With Brain Metastases (BM)	https://clinicaltrials.gov/study/NCT05255666		WITHDRAWN	NO	Central Nervous System Disease Control Rate (DCR), -DCR is defined as the rate of complete response (CR) + rate of partial response (PR), and rate of stable disease (SD) at 6 months and will be determined as per modified Neuro-Oncology-Brain Metastases (RANO-BM) criteria, 6 months
II	Phase I/II or II	NCT05266937	March 4, 2022	2022	2020-2022	Metastatic	Metastatic	Metastatic stage	Only BC	Only BC	TNBC IC>=1%	TNBC	YES	Atezolizumab	Atezolizumab		Paclitaxel, Carboplatin	Yes	Chemotherapy	Chemotherapy	Chemotherapy	Chemotherapy combo	3	Immunecheckpoint	Yes	2 year OS	104							50-200		TRUE	No						NCT05266937	Atezolizumab Plus CArboplatin Plus Nab-paclitaxel	https://clinicaltrials.gov/study/NCT05266937		RECRUITING	NO	Overall survival, % Overall survival, 2 years
II	Phase I/II or II	NCT05286437	March 18, 2022	2022	2020-2022	Metastatic	Metastatic	Metastatic stage	Only BC	Only BC	HR+/HER2-	ER+/HER2-	NO	Pembrolizumab	Pembrolizumab		lenvatinib	Yes		Molecular target therapies	Molecular target therapies	Targeted therapy combo	5	Immunecheckpoint	Yes	ORR	40							<50		TRUE	No						NCT05286437	Phase II Lenvatinib and Pembrolizumab in Endocrine Resistant Breast Cancer With Letrozole	https://clinicaltrials.gov/study/NCT05286437	LaPemERLA	RECRUITING	NO	Objective Response Rate (ORR), The efficacy of Pembrolizumab, Lenvatinib and Letrozole. ORR is defined as the proportion of subjects who have best objective response (BOR) of CR or PR at the time of data cutoff., Up to 2 years.
II	Phase I/II or II	NCT05291910	March 23, 2022	2022	2020-2022	Metastatic	Metastatic	Metastatic stage	Only BC	Only BC	HER2-pos	HER2-pos	NO	Toripalimab	Toripalimab		Inetetamab + Nab-Paclitaxel	Yes		Multiple-way combo	Multiple-way combo	Multiple-way combo	1	Immunecheckpoint	Yes	PFS	70							50-200		TRUE	No						NCT05291910	Inetetamab Combined With Anti-PD-1 Monoclonal Antibody and Albumin-Bound Paclitaxel for HER2+ Metastatic Breast Cancer	https://clinicaltrials.gov/study/NCT05291910		NOT_YET_RECRUITING	NO	Progression free survival (PFS), PFS is defined as the time from the date of the first dose until first evidence of disease progression or death based on investigator assessment using RECIST 1.1 and irRECIST., Assessed up to approximately 24 months
I-II	Phase I/II or II	NCT05318469	April 8, 2022	2022	2020-2022	Metastatic	Metastatic	Metastatic stage	Only BC	Only BC	TNBC	TNBC	YES	Balstilmab (141)	Balstilmab		Ivermectin	Yes	Molecular target therapies	Molecular target therapies	Molecular target therapies	Targeted therapy combo	5	Immunecheckpoint	Yes	Safety, ORR	41							<50		TRUE	No						NCT05318469	Ivermectin and Balstilimab for the Treatment of Metastatic Triple Negative Breast Cancer	https://clinicaltrials.gov/study/NCT05318469		RECRUITING	NO	Incidence of adverse events, Evaluated using National Cancer Institute Common Terminology Criteria for Adverse Events (CTCAE) version 5.0., From start of study treatment until 90 days after treatment completion|Objective response rate, Proportion of participants that are programmed cell death ligand 1 (PD-L1) negative with confirmed complete response (CR) or partial response (PR) as measured by R…
II	Phase I/II or II	NCT05322720	April 12, 2022	2022	2020-2022	Metastatic	Metastatic	Metastatic stage	Only BC	Only BC	HR+/HER2-	ER+/HER2-	NO	eftilagimod-alfa (EOC202)			Nab-Paclitaxel	Yes		Chemotherapy	Chemotherapy	Chemotherapy combo	3	Immunomodulator	No	PFS	50							50-200		TRUE	No						NCT05322720	HR Positive, HER2 Negative Advanced Breast Cancer With Progression After Endocrine Therapy	https://clinicaltrials.gov/study/NCT05322720		NOT_YET_RECRUITING	NO	PFS, To evaluate the progression-free survival (PFS), up to 30 months
II	Phase I/II or II	NCT05325632	April 13, 2022	2022	2020-2022	Neoadjuvant	Neoadjuvant	Early stage	Only BC	Only BC	HER2-pos	HER2-pos	NO	Dendritic Cell (DC1) Vaccine			Paclitaxel, Trastuzumab, Pertuzumab	Yes		Multiple-way combo	Multiple-way combo	Multiple-way combo	3	Cancer vaccine	No	pCR	34							<50		TRUE	No						NCT05325632	Study of HER2 Directed Dendritic Cell (DC1) Vaccine + Weekly Paclitaxel, Trastuzumab & Pertuzumab	https://clinicaltrials.gov/study/NCT05325632		RECRUITING	NO	Lead in Phase: Immunogenicity of each dose level, Immunogenicity: will be characterized by quantifying CD4TH1 response via ELISPot. ELISPot is an enzyme-linked immunospot assay. It is a highly sensitive immunoassay that measures the frequency of cytokine-secreting cells at the single-cell level., at 4 weeks|Expansion Phase: Pathologic Complete Response Rate, Pathologic complete response rate of p…
II	Phase I/II or II	NCT05332561	April 18, 2022	2022	2020-2022	Adjuvant	Adjuvant	Early stage	Only BC	Only BC	All	All	YES	Atezolizumab	Atezolizumab		Inavolisib, Ipasertib, Olaparib, SG, T/P (120)	Yes	Multiple class	Multiple-way combo	Multiple-way combo	Multiple-way combo	1	Immunecheckpoint	Yes	IDFS	240							>200		TRUE	No						NCT05332561	Genomics Guided Targeted Post-neoadjuvant Therapy in Patients With Early Breast Cancer (COGNITION-GUIDE)	https://clinicaltrials.gov/study/NCT05332561		RECRUITING	NO	Invasive Disease-free Survival (IDFS) as defined by Hudis et al in the entire study population four years after surgery, Primary objective is to improve clinical outcome in early high-risk breast cancer by biomarker-guided post-neoadjuvant therapy (systemic treatment in the adjuvant setting following neoadjuvant therapy, surgery and post-neoadjuvant standard therapy), Four years after surgery
I	Phase I	NCT05378464	May 18, 2022	2022	2020-2022	Metastatic	Metastatic	Metastatic stage	Only BC	Only BC	HER2-pos	HER2-pos	NO	Dendritic Cell (DC1) Vaccine + Pepinemab			Trastuzumab	Yes		Multiple-way combo	Multiple-way combo	Multiple-way combo	3	Cancer vaccine	No	safety	28							<50		TRUE	No						NCT05378464	Adoptive T Cell Therapy Following HER2-Pulsed Dendritic Cell Vaccine & Pepinemab /Trastuzumab in Patients w/ Metastatic HER2+ Breast Cancer	https://clinicaltrials.gov/study/NCT05378464		RECRUITING	NO	Maximum Tolerated Dose (MTD) of expanded CD4 T cells, MTD of expanded CD4 T cells after treatment with DC1 vaccines and trastuzumab/pepinemab., Up to 6 months
III	Phase II/III or III	NCT05382286	May 19, 2022	2022	2020-2022	Metastatic	Metastatic	Metastatic stage	Only BC	Only BC	TNBC PD-L1 +	TNBC	YES	Pembrolizumab	Pembrolizumab		Sacituzumab Govitecan vs TPC (112)	Yes	Antibody drug conjugates	Antibody drug conjugates	Antibody drug conjugates	Targeted therapy combo	5	Immunecheckpoint	Yes	PFS	440							>200		TRUE	No						NCT05382286	Study of Sacituzumab Govitecan-hziy and Pembrolizumab Versus Treatment of Physician's Choice and Pembrolizumab in Patients With Previously Untreated, Locally Advanced Inoperable or Metastatic Triple-Negative Breast Cancer	https://clinicaltrials.gov/study/NCT05382286	ASCENT-04	RECRUITING	NO	Progression-free Survival (PFS) as Assessed by Blinded Independent Central Review (BICR) per Response Evaluation Criteria in Solid Tumors (RECIST) Version 1.1, PFS is defined as the time from the date of randomization until the date of objective progressive disease (PD) or death (whichever comes first)., Randomization up to approximately 33 months
II	Phase I/II or II	NCT05386524	May 23, 2022	2022	2020-2022	Metastatic	Metastatic	Metastatic stage	Only BC	Only BC	TNBC	TNBC	YES	Sintilimab	Sintilimab		Bevacizumab + pegylated liposomal doxorubicin	Yes	Multiple class	Multiple-way combo	Multiple-way combo	Multiple-way combo	1	Immunecheckpoint	Yes	PFS, OS, AE	41							<50		TRUE	No						NCT05386524	Sintilimab and Bevacizumab Biosimilar Combined With PLD in mTNBC	https://clinicaltrials.gov/study/NCT05386524		RECRUITING	NO	PFS, Progression free survival, 6 weeks|OS, Overall Survival, 6 weeks|Adverse Events, Number of participants with treatment-related adverse events as assessed by CTCAE v 5.0, 6 weeks
II	Phase I/II or II	NCT05402722	June 2, 2022	2022	2020-2022	Metastatic	Metastatic	Metastatic stage	Only BC	Only BC	TNBC, TMB>5, PD-L1 +	TNBC	YES	Sintilimab	Sintilimab		Eribulin	Yes	Chemotherapy	Chemotherapy	Chemotherapy	Chemotherapy combo	3	Immunecheckpoint	Yes	PFS	30							<50		TRUE	No						NCT05402722	Study of Eribulin in Combination With Anti-PD-1 Antibody in Patients With Metastatic Triple-Negative Breast Cancer	https://clinicaltrials.gov/study/NCT05402722		RECRUITING	NO	Progression Free Survival，PFS, The time from the date of randomization to the date of first documented progression or date of death from any cause, whichever came first., From date of randomization until the date of first documented progression or date of death from any cause, whichever came first, assessed up to 10 months
I	Phase I	NCT05422794	June 21, 2022	2022	2020-2022	Metastatic	Metastatic	Metastatic stage	Only BC	Only BC	TNBC	TNBC	YES	Pembrolizumab	Pembrolizumab		ZEN-3694 +Nab-Paclitaxel	Yes	Multiple class	Multiple-way combo	Multiple-way combo	Multiple-way combo	1	Immunecheckpoint	Yes	safety	45							<50		TRUE	No						NCT05422794	Testing the Addition of Anti-Cancer Drug, ZEN003694 (ZEN-3694) and PD-1 Inhibitor (Pembrolizumab), to Standard Chemotherapy (Nab-Paclitaxel) Treatment in Patients With Advanced Triple-Negative Breast Cancer	https://clinicaltrials.gov/study/NCT05422794		RECRUITING	NO	Maximum tolerated dose (MTD) of ZEN003694 (ZEN-3694) used in combination with pembrolizumab and nab-paclitaxel, A Bayesian optimal interval (BOIN) design will be used to identify the MTD., Up to 28 days from start of treatment|Recommended phase 2 dose (RP2D) of ZEN003694 (ZEN-3694) used in combination with pembrolizumab and nab-paclitaxel, Will be for adverse events consistent with a dose-limitin…
III (137)	Phase II/III or III	NCT05429684	June 23, 2022	2022	2020-2022	Metastatic	Metastatic	Metastatic stage	Only BC	Only BC	HER2-pos (h TMB, PD-L1 ps)	HER2-pos	NO	Sintilimab	Sintilimab		Trastuzumab, Various (137)	Yes		Multiple-way combo	Multiple-way combo	Multiple-way combo	1	Immunecheckpoint	Yes	ORR, PDO inhibition	120							50-200		TRUE	No						NCT05429684	Precise Therapy for Refractory HER2 Positive Advanced Breast Cancer	https://clinicaltrials.gov/study/NCT05429684		RECRUITING	NO	ORR, objective response rate (ORR) according to RECIST (version 1.1) of each group, Up to six weeks, first evaluation|PDO model inhibition rate, Tumor regression rate based on the calculation of the long diameter in each group, during the procedure
II	Phase I/II or II	NCT05438706	June 30, 2022	2022	2020-2022	Metastatic	Metastatic	Metastatic stage	Only BC	Only BC	TNBC	TNBC	YES	Camrelizumab	Camrelizumab		chidamide, Carboplatin or Capecitabine (131)	Yes	Multiple class	Multiple-way combo	Multiple-way combo	Multiple-way combo	1	Immunecheckpoint	Yes	ORR	70							50-200		TRUE	No						NCT05438706	A Clinical Study of the Efficacy and Safety of Chidamide in Combination With Camrelizumab and Carboplatin or Capecitabine in the Second and Third Line Treatment of Relapsed/Metastatic Triple-negative Breast Cancer	https://clinicaltrials.gov/study/NCT05438706		NOT_YET_RECRUITING	NO	Overall Response Rate (ORR), ORR is the percentage of participants with the best overall response of complete response (CR) or partial response (PR) according to RECIST 1.1. CR = Disappearance of all non-nodal target lesions. In addition, any pathological lymph nodes assigned as target lesions must have a reduction in short axis to \< 10 mm; PR = At least a 30% decrease in the sum of diameter of …
II	Phase I/II or II	NCT05447702	July 7, 2022	2022	2020-2022	Neoadjuvant	Neoadjuvant	Early stage	Only BC	Only BC	TNBC	TNBC	YES	Camrelizumab	Camrelizumab		Apatinib	Yes	Antiangiogenetic	Antiangiogenetic	Antiangiogenetic	Antiangiogenetic combo	2	Immunecheckpoint	Yes	pCR	35							<50		TRUE	No						NCT05447702	Study of Camrelizumab Plus Apatinib and Chemotherapy as Neoadjuvant Therapy in Participants With Triple Negative Breast Cancer (TNBC)	https://clinicaltrials.gov/study/NCT05447702		RECRUITING	NO	pCR rate using the definition of ypT0/Tis ypN0 (i.e., no invasive residual in breast or nodes; noninvasive breast residuals allowed) at the time of definitive surgery, pCR rate (ypT0/Tis ypN0) is defined as the percentage of participants without residual invasive tumor on hematoxylin and eosin evaluation of breast specimen and all sampled regional lymph nodes following completion of neoadjuvant s…
II	Phase I/II or II	NCT05455658	July 13, 2022	2022	2020-2022	Adjuvant	Adjuvant	Early stage	Only BC	Only BC	TNBC	TNBC	YES	STEMVAC + Sargramostim (144)				Yes	Immunomodulators	Immunomodulators	Immunomodulators	Immuno/Immuno combo	4	Immunomodulator	No	Cellular immune response	33							<50		TRUE	No						NCT05455658	STEMVAC in Patients With Early Stage Triple Negative Breast Cancer	https://clinicaltrials.gov/study/NCT05455658		RECRUITING	NO	Cellular immune response: incidence, Defined by the incidence of development of the Th1 (IFN-gamma \[g\]) antigen specific immune response against STEMVAC antigens using enzyme-linked immunosorbent spot assay (ELISPOT)., At 1 month after 3rd vaccination|Cellular immune response: incidence, Defined by the incidence of development of the Th1 (IFN-gamma \[g\]) antigen specific immune response agains…
II	Phase I/II or II	NCT05475678	July 27, 2022	2022	2020-2022	Neoadjuvant	Neoadjuvant	Early stage	Only BC	Only BC	TNBC	TNBC	YES	Camrelizumab	Camrelizumab		Docetaxel+Carboplatin (130)	Yes	Chemotherapy	Chemotherapy	Chemotherapy	Chemotherapy combo	3	Immunecheckpoint	Yes	pCR	369							>200		TRUE	No						NCT05475678	Clinical Study of Camrelizumab Combined With TCb Versus TCb in Neoadjuvant Treatment of Triple-negative Breast Cancer	https://clinicaltrials.gov/study/NCT05475678		RECRUITING	NO	Pathological complete response rate (pCR rate), After neoadjuvant chemotherapy and surgery, the resected specimen (breast + axilla) was free of any invasive cancer (ie, ypT0/is, ypN0), up to 24 weeks
II	Phase I/II or II	NCT05485766	August 3, 2022	2022	2020-2022	Neoadj/Adjuvant	Neoadjuvant	Early stage	Only BC	Only BC	TNBC (gBRCA 1/2 mut)	BRCA 1/2 mutant	YES	Pembrolizumab	Pembrolizumab		Paclitaxel + Carboplatin + Olaparib (110)	Yes	Multiple class	Multiple-way combo	Multiple-way combo	Multiple-way combo	1	Immunecheckpoint	Yes	pCR	23							<50		TRUE	No						NCT05485766	Novel Neoadjuvant and Adjuvant Strategy for Germline BRCA 1/2 Mutated Triple Negative Breast Cancer	https://clinicaltrials.gov/study/NCT05485766		NOT_YET_RECRUITING	NO	Pathological Complete Response (pCR) Rate (ypT0/TisypN0), Pathological complete response rate (ypT0/TisypN0) is defined as the proportion of subjects without residual invasive cancer on hematoxylin and eosin evaluation of the complete resected breast specimen and all sampled regional lymph nodes following completion of neoadjuvant systemic therapy by AJCC staging criteria (7th edition) assessed b…
II	Phase I/II or II	NCT05491226	August 8, 2022	2022	2020-2022	Neoadjuvant	Neoadjuvant	Early stage	Only BC	Only BC	TNBC	TNBC	YES	Pembrolizumab + Axatilimab (108)	Pembrolizumab		Radiation therapy	Yes	Multiple class	Multiple-way combo	Multiple-way combo	Multiple-way combo	1	Immunecheckpoint	Yes	pCR	35							<50		TRUE	No						NCT05491226	Reinvigorating TNBC Response to Immunotherapy With Combination Myeloid Inhibition and Radiation	https://clinicaltrials.gov/study/NCT05491226		RECRUITING	NO	Pathological complete response (pCR) rate., The proportion of patients with absence of invasive disease in the breast and lymph nodes at the time of SOC curative-intent treatment., From treatment start date until the time of curative-intent treatment, approximately 7 weeks.
II	Phase I/II or II	NCT05491694	August 8, 2022	2022	2020-2022	Neoadjuvant	Neoadjuvant	Early stage	Only BC	Only BC	TNBC	TNBC	YES	Toripalimab	Toripalimab		HIFU +Ec --> Carbloplatin+Paclitaxel (133)	Yes	Multiple class	Multiple-way combo	Multiple-way combo	Multiple-way combo	1	Immunecheckpoint	Yes	pCR	20							<50		TRUE	No						NCT05491694	To Evaluate the Efficacy of Toripalimab Combined With Chemotherapy After HIFU Induction in the Treatment of Early Triple-negative Breast Cancer	https://clinicaltrials.gov/study/NCT05491694	HIFU	NOT_YET_RECRUITING	NO	pCR, Pathologic complete response rate, 6 months
II	Phase I/II or II	NCT05498155	August 11, 2022	2022	2020-2022	Neoadjuvant	Neoadjuvant	Early stage	Only BC	Only BC	TNBC, BRCA mutated	BRCA 1/2 mutant	YES	Durvalumab	Durvalumab		Olaparib	Yes	PARP inhibitors	PARP inhibitors	PARP inhibitors	Targeted therapy combo	5	Immunecheckpoint	Yes	pCR	80							50-200		TRUE	No						NCT05498155	Study of Neoadjuvant Olaparib Monotherapy and Olaparib and Durvalumab Combination in HER2 Negative BRCAm Breast Cancer	https://clinicaltrials.gov/study/NCT05498155	OlympiaN	RECRUITING	NO	To evaluate the efficacy, measured by pCR (pathological complete response) rate, of olaparib monotherapy and olaparib plus durvalumab combination therapy, as assessed by central pathology review., pCR is defined as ypT0/Tis ypN0 (ie, no invasive residual in breast and the axillary lymph nodes on evaluation of the complete resected breast specimen and all sampled regional lymph nodes) following co…
II	Phase I/II or II	NCT05498896	August 12, 2022	2022	2020-2022	Neoadjuvant	Neoadjuvant	Early stage	Only BC	Only BC	TNBC	TNBC	YES	Atezolizumab	Atezolizumab		Ipasertib, Paclitaxel, Doxorubicin, Cyclophosphamide	Yes	Multiple class	Multiple-way combo	Multiple-way combo	Multiple-way combo	1	Immunecheckpoint	Yes	pCR	146							50-200		TRUE	Yes	No					NCT05498896	Investigate the Contribution of Ipatasertib to Neoadjuvant Chemotherapy Plus Atezolizumab in TNBC	https://clinicaltrials.gov/study/NCT05498896	BARBICAN	ACTIVE_NOT_RECRUITING	NO	pCR, pCR defined as no microscopic evidence of residual invasive tumour, Time of definitive surgery (6 months after start of treatment)
II	Phase I/II or II	NCT05539365	September 14, 2022	2022	2020-2022	Metastatic	Metastatic	Metastatic stage	Only BC	Only BC	TNBC	TNBC	YES	Pembrolizumab + ST-alpha-DC1 (107)	Pembrolizumab			Yes	Local therapy	Local therapy	Local therapy	Local therapy	6	Immunecheckpoint	Yes	safety	19							<50		TRUE	No						NCT05539365	Dendritic Cell-Based Treatment Plus Immunotherapy for the Treatment of Metastatic or Unresectable Triple Negative Breast Cancer	https://clinicaltrials.gov/study/NCT05539365		NOT_YET_RECRUITING	NO	Objective responses rate (ORR), Will be assessed by immune related response criteria (iRECIST)., Up to 2 years|Incidence of adverse events, Will be assessed using the Cancer Therapy Evaluation Program (CTEP) National Cancer Institute (NCI) Common Terminology Criteria for Adverse Events (CTCAE) version 5.0, and will be summarized by attribution and grade using frequencies and relative frequencies.…
II	Phase I/II or II	NCT05556200	September 27, 2022	2022	2020-2022	Neoadjuvant	Neoadjuvant	Early stage	Only BC	Only BC	TNBC, TILS>10%	TNBC	YES	Camrelizumab	Camrelizumab		Apatinib (129)	Yes	Antiangiogenetic	Antiangiogenetic	Antiangiogenetic	Antiangiogenetic combo	2	Immunecheckpoint	Yes	pCR	58							50-200		TRUE	No						NCT05556200	A Phase II Trial of Camrelizumab in Combination With Apatinib for Neoadjuvant Treatment of Early-stage TNBC With a High Proportion of TILs	https://clinicaltrials.gov/study/NCT05556200		RECRUITING	NO	Pathological Complete Remission (pCR) rate, pCR rate (ypT0/Tis ypN0) is defined as the percentage of participants without residual invasive cancer on hematoxylin and eosin evaluation of the complete resected breast specimen and all sampled regional lymph nodes following completion of neoadjuvant systemic therapy by current American Joint Committee on Cancer (AJCC) staging criteria assessed by the…
II	Phase I/II or II	NCT05576389	October 12, 2022	2022	2020-2022	Neoadjuvant	Neoadjuvant	Early stage	Only BC	Only BC	HER2-neg, BRCA mut	BRCA 1/2 mutant	YES	Camrelizumab	Camrelizumab		Fluzoparib	Yes	PARP inhibitors	PARP inhibitors	PARP inhibitors	Targeted therapy combo	5	Immunecheckpoint	Yes	pCR	94							50-200		TRUE	No						NCT05576389	Neoadjuvant Fluzoparib Combined With Camrelizumab in Germline BRCA-mutated HER2-negative Breast Cancer	https://clinicaltrials.gov/study/NCT05576389		ENROLLING_BY_INVITATION	NO	tpCR（ypT0/is ypN0）, total pathological complete response, 6 months
II	Phase I/II or II	NCT05582538	October 17, 2022	2022	2020-2022	Metastatic	Metastatic	Metastatic stage	Only BC	Only BC	TNBC	TNBC	YES	Durvalumab	Durvalumab		Ceralasertib, Nab-Paclitaxel (124)	Yes	Molecular target therapies	Molecular target therapies	Molecular target therapies	Targeted therapy combo	5	Immunecheckpoint	Yes	PFS	37							<50		TRUE	No						NCT05582538	Restoring Sensitivity To Immunotherapy In Advanced Triple Negative Breast Cancer Exploiting Ceralasertib Priming Followed By Combined Durvalumab/Nab-Paclitaxel	https://clinicaltrials.gov/study/NCT05582538	ATRiBRAVE	RECRUITING	NO	Progression free survival (PFS), ATRiBRAVE will evaluate the efficacy of ceralasertib followed by durvalumab plus nab-paclitaxel in patients with TNBC, whose tumor relapsed following treatment with curative intent for early disease, which must have included ICIs and chemotherapy as part of the radical locoregional therapy (either adjuvant, neoadjuvant or both)., From date of enrollment until the …
I	Phase I	NCT05623488	November 21, 2022	2022	2020-2022	Metastatic	Metastatic	Metastatic stage	Only BC	Only BC	TNBC	TNBC	YES	huCART-meso cells				No				CAR-T	8	CAR-T	No	safety	12							<50		TRUE	No						NCT05623488	CAR T Cells in Mesothelin-Expressing Breast Cancer	https://clinicaltrials.gov/study/NCT05623488		RECRUITING	NO	Occurrence of treatment-limiting toxicities (TLTs), 90 days|Incidence of Treatment-Emergent Adverse Events as assessed by CTCAE v5.0., 15 years
III	Phase II/III or III	NCT05629585	November 29, 2022	2022	2020-2022	Adjuvant (RD)	Adjuvant	Early stage	Only BC	Only BC	TNBC	TNBC	YES	Durvalumab/Pembrolizumab (106)	Durvalumab		Dato-DXd or capecitabine (105)	Yes	Antibody drug conjugates	Antibody drug conjugates	Antibody drug conjugates	Targeted therapy combo	5	Immunecheckpoint	Yes	IDFS	1075							>200		TRUE	No						NCT05629585	A Study of Dato-DXd With or Without Durvalumab Versus Investigator's Choice of Therapy in Patients With Stage I-III Triple-negative Breast Cancer Without Pathological Complete Response Following Neoadjuvant Therapy (TROPION-Breast03)	https://clinicaltrials.gov/study/NCT05629585		RECRUITING	NO	Invasive disease-free survival (iDFS) for Dato-DXd + durvalumab vs. ICT, iDFS is defined as time from randomisation until date of first occurrence of one of the following events: ipsilateral invasive breast tumour (local) recurrence, regional invasive breast cancer recurrence (axilla, regional lymph nodes, chest wall, and skin of ipsilateral breast), or distant recurrence (metastatic breast cance…
III	Phase II/III or III	NCT05633654	December 1, 2022	2022	2020-2022	Adjuvant (RD)	Adjuvant	Early stage	Only BC	Only BC	TNBC	TNBC	YES	Pembrolizumab	Pembrolizumab		Sacituzumab Govitecan or capecitabine (104)	Yes	Antibody drug conjugates	Antibody drug conjugates	Antibody drug conjugates	Targeted therapy combo	5	Immunecheckpoint	Yes	IDFS	1514							>200		TRUE	No						NCT05633654	Study of Sacituzumab Govitecan-hziy and Pembrolizumab Versus Treatment of Physician's Choice in Patients With Triple Negative Breast Cancer Who Have Residual Invasive Disease After Surgery and Neoadjuvant Therapy	https://clinicaltrials.gov/study/NCT05633654	ASCENT-05	RECRUITING	NO	Invasive Disease-free Survival (iDFS), iDFS is defined as the time from the date of randomization to death from any cause or one of the following events (whichever occurs first): invasive local, regional, or distant recurrence, invasive contralateral breast cancer., Up to 60 months
II	Phase I/II or II	NCT05645380	December 9, 2022	2022	2020-2022	Neoadjuvant	Neoadjuvant	Early stage	Only BC	Only BC	TNBC (high vs intermediate vs low TILS)	TNBC	YES	Pembrolizumab	Pembrolizumab		Carboplatin and docetaxel (103)	Yes	Chemotherapy	Chemotherapy	Chemotherapy	Chemotherapy combo	3	Immunecheckpoint	Yes	pCR	139							50-200		TRUE	No						NCT05645380	Neoadjuvant TIL- and Response-Adapted Chemoimmunotherapy for TNBC	https://clinicaltrials.gov/study/NCT05645380	NeoTRACT	RECRUITING	NO	Pathological complete response (pCR) rate in high sTIL cohort with radiographic complete response, Defined as percentage of participants who achieve pathological complete response in the breast and axilla. Pathological complete response is defined as no evidence of invasive disease in the breast (residual DCIS permitted) and axilla at the time of pathology review., Up to 26 weeks
II	Phase I/II or II	NCT05656131	December 19, 2022	2022	2020-2022	Metastatic	Metastatic	Metastatic stage	Only BC	Only BC	Her2- , mut HRD	BRCA 1/2 mutant	YES	Camrelizumab	Camrelizumab		Fluzoparib	Yes	PARP inhibitors	PARP inhibitors	PARP inhibitors	Targeted therapy combo	5	Immunecheckpoint	Yes	ORR	80							50-200		TRUE	No						NCT05656131	Fluzoparib in Combination With or Without Camrelizumab for Homologous Recombinant Deficiency (HRD) HER2 Negative Advanced Breast Cancer	https://clinicaltrials.gov/study/NCT05656131		RECRUITING	NO	Objective Response Rate, Objective response is defined as a complete response (CR) or partial response (PR) according to RECIST v.1.1.recorded from randomization until disease progression or death due to any cause, Up to 3 years
II	Phase I/II or II	NCT05670925	January 4, 2023	2023		Metastatic	Metastatic	Metastatic stage	Only BC	Only BC	TNBC	TNBC	YES	Camrelizumab	Camrelizumab		Famitinib + Nab-Paclitaxel	Yes	Multiple class	Multiple-way combo	Multiple-way combo	Multiple-way combo	1	Immunecheckpoint	Yes	PFS	46							<50		TRUE	No						NCT05670925	A Trial Exploring the Opportune Administration of Nab-paclitaxel in the First Line Treatment, Camrelizumab Combined With Nab-paclitaxel and Famitinib, of TNBC.	https://clinicaltrials.gov/study/NCT05670925		RECRUITING	NO	PFS, Progression Free Survival, max 24 months
I	Phase I	NCT05673200	January 6, 2023	2023		Metastatic	Metastatic	Metastatic stage	Only BC	Only BC	TNBC	TNBC	YES	Pembrolizumab	Pembrolizumab		ASTX727 (Cedazuridine, Decitabine) and Paclitaxel (102)	Yes	Chemotherapy	Chemotherapy	Chemotherapy	Chemotherapy combo	3	Immunecheckpoint	Yes	safety, MTD	24							<50		TRUE	No						NCT05673200	Testing the Addition of an Anti-cancer Drug, ASTX727 (Cedazuridine, Decitabine), to Chemotherapy (Paclitaxel) and Immunotherapy (Pembrolizumab) for Metastatic Triple-Negative Breast Cancer	https://clinicaltrials.gov/study/NCT05673200		RECRUITING	NO	Maximally tolerated dose (MTD) of ASTX727 in combination with paclitaxel and pembrolizumab (MK-3475) (Dose Finding Phase), Defined as the highest dose level among those under consideration where at most 1 of 6 patients develops a dose limiting toxicity and 2 or more of the 3-6 patients treated at the next higher dose level develop a dose limiting toxicity., Within the first cycle of treatment (28…
II	Phase I/II or II	NCT05675579	January 9, 2023	2023		Neoadjuvant	Neoadjuvant	Early stage	Only BC	Only BC	TNBC	TNBC	YES	Pembrolizumab	Pembrolizumab	Pembrolizumab + Sacituzumab Govitecan	Sacituzumab Govitecan (92)	Yes	Antibody drug conjugates	Antibody drug conjugates	Antibody drug conjugates	Targeted therapy combo	5	Immunecheckpoint	Yes	pCR	25							<50		TRUE	No						NCT05675579	A Phase II Study of Neoadjuvant Sacituzumab Govitecan and Pembrolizumab Therapy for Immunochemotherapy-resistant Early-stage Triple-negative Breast Cancer (TNBC)	https://clinicaltrials.gov/study/NCT05675579		RECRUITING	NO	Incidence of Adverse Events, Graded According to National Cancer Institute Common Terminology Criteria for Adverse Events (NCI CTCAE) Version (v) 5.0, through study completion; an average of 1 year.
II	Phase I/II or II	NCT05681728	January 12, 2023	2023		Neoadjuvant	Neoadjuvant	Early stage	Only BC	Only BC	TNBC	TNBC	YES	Pembrolizumab	Pembrolizumab		paclitaxel--> EC	Yes	Chemotherapy	Chemotherapy	Chemotherapy	Chemotherapy combo	3	Immunecheckpoint	Yes	pCR	26							<50		TRUE	No						NCT05681728	A Phase II Study Evaluating the Efficacy and Safety of Pembrolizumab in Combination With Chemotherapy as Neoadjuvant Therapy for Triple-negative Breast Cancer	https://clinicaltrials.gov/study/NCT05681728		RECRUITING	NO	Pathological complete response (pCR) rate using the definition of ypT0/Tis ypN0 (i.e., no invasive residual in breast or nodes; noninvasive breast residuals allowed) at the time of definitive surgery, pCR rate (ypT0/Tis ypN0) is defined as the percentage of participants without residual invasive cancer on hematoxylin and eosin evaluation of the complete resected breast specimen and all sampled re…
II	Phase I/II or II	NCT05720260	February 9, 2023	2023		Metastatic	Metastatic	Metastatic stage	Only BC	Only BC	ER+	ER+/HER2-	NO	Durvalumab	Durvalumab		LHRH, fulvestrant, Capivasertib	Yes		Multiple-way combo	Multiple-way combo	Multiple-way combo	1	Immunecheckpoint	Yes	ORR/PFS	56							50-200		TRUE	No						NCT05720260	Immunotherapy, Hormone Therapy, and AKT Inhibitor for Premenopausal ER Positive MBC	https://clinicaltrials.gov/study/NCT05720260		RECRUITING	NO	Progression-free survival, PFS comparison between Arm 1 and Arm 2/3/4, From time of randomization to death or tumor progression whichever comes first in 200 months
II	Phase I/II or II	NCT05741164	February 23, 2023	2023		Metastatic	Metastatic	Metastatic stage	Only BC	Only BC	TNBC	TNBC	YES	Pembrolizumab	Pembrolizumab		propanolol (98)	Yes	Molecular target therapies	Molecular target therapies	Molecular target therapies	Targeted therapy combo	5	Immunecheckpoint	Yes	ORR	25							<50		TRUE	No						NCT05741164	Propranolol and Pembrolizumab for Tumor Re-sensitization and Treatment of Patients With Checkpoint Inhibitor Refractory Metastatic or Unresectable Triple Negative Breast Cancer	https://clinicaltrials.gov/study/NCT05741164		NOT_YET_RECRUITING	NO	Objective response, Efficacy as determined by immune-related Response Evaluation Criteria in Solid Tumors (irRECIST). Will be summarized using frequencies and relative frequencies. The best response within the first 6 months will be determined as the best objective response., Up to 6 months
I-II	Phase I/II or II	NCT05746728	February 28, 2023	2023		Metastatic	Metastatic	Metastatic stage	Only BC	Only BC	TNBC	TNBC	YES	Tislelizumab	Tislelizumab		Surfatinib	Yes	Antiangiogenetic	Antiangiogenetic	Antiangiogenetic	Antiangiogenetic combo	2	Immunecheckpoint	Yes	PFS	45							<50		TRUE	No						NCT05746728	Surufatinib Combined With Tislelizumab in the Second-line and Further Treatment of Triple-negative Breast Cancer	https://clinicaltrials.gov/study/NCT05746728		NOT_YET_RECRUITING	NO	Progression-free survival, time from initial treatment to the first documented disease progression or death due to any cause, whichever occurs first., approximately 1 years
II/III	Phase II/III or III	NCT05747794	February 28, 2023	2023		Metastatic	Metastatic	Metastatic stage	Only BC	Only BC	ER+/HER2-, TNBC	HER2-neg	YES	eftilagimod alpha (140)			Paclitaxel	Yes	Chemotherapy	Immunomodulators	Immunomodulators	Chemotherapy combo	3	Immunomodulator	No	OS	849							>200		TRUE	No						NCT05747794	Study in Metastatic Breast Cancer Patients Receiving Eftilagimod Alpha or Placebo in Combination With Paclitaxel Chemotherapy	https://clinicaltrials.gov/study/NCT05747794	AIPAC-003	RECRUITING	NO	Determination of Overall survival (OS), Until trial end, death, withdrawal of consent or lost to follow-up, assessed up to 60 months|Determination of the Optimal Biological Dose (OBD), Up to 15 months|Frequency of adverse events (AEs), Up to 15 months|Severity of adverse events (AEs), Up to 15 months|Duration of adverse events (AEs), Up to 15 months|Occurrence of dose-limiting toxicities (DLTs), …
II	Phase I/II or II	NCT05749575	March 1, 2023	2023		Neoadjuvant	Neoadjuvant	Early stage	Only BC	Only BC	TNBC (ER, PgR <10)	TNBC	YES	Toripalimab	Toripalimab		Chidamide, Paclitaxel	Yes	Multiple class	Multiple-way combo	Multiple-way combo	Multiple-way combo	1	Immunecheckpoint	Yes	pCR	28							<50		TRUE	No						NCT05749575	Chidamide Plus PD-1 Plus Paclitaxel of Neoadjuvant Treatment in Low HR Expression,HER2-negative Early Breast Cancer.	https://clinicaltrials.gov/study/NCT05749575		RECRUITING	NO	Pathology tpCR (ypT0/is, ypN0) rate, After completion of neoadjuvant therapy and surgery, there was no residual invasive carcinoma in the pathological evaluation of hematoxylin-and eosin-stained resected breast cancer samples and all ipsilateral lymph node samples. Count pCR rate in patients undergoing surgery., 1 year
II	Phase I/II or II	NCT05749588	March 1, 2023	2023		Metastatic	Metastatic	Metastatic stage	Only BC	Only BC	TNBC	TNBC	YES	Camrelizumab	Camrelizumab		TROP2 ADC, SHR-A1811 (135)	Yes	Multiple class	Multiple-way combo	Multiple-way combo	Multiple-way combo	1	Immunecheckpoint	Yes	ORR	120							50-200		TRUE	No						NCT05749588	FUSCC Refractory TNBC Platform Study (FUTURE2.0)	https://clinicaltrials.gov/study/NCT05749588		RECRUITING	NO	Overall response rate (ORR), The proportion of participants whose best outcome is complete remission or partial remission (according to RECIST1.1), Randomization until the first occurrence of disease progression or death from any cause, which ever occurs first, through the completion of study (approximately 3 years)
I-II	Phase I/II or II	NCT05756166	March 6, 2023	2023		Metastatic	Metastatic	Metastatic stage	Only BC	Only BC	TNBC	TNBC	YES	Pembrolizumab	Pembrolizumab		rintatolimod, celecoxib,i nterferon alpha 2b (99)	Yes	Immunomodulators	Immunomodulators	Immunomodulators	Immuno/Immuno combo	4	Immunecheckpoint	Yes	safety	12							<50		TRUE	No						NCT05756166	Rintatolimod, Celecoxib and Interferon Alpha 2b With Pembrolizumab For the Treatment of Patients With Metastatic or Unresectable Triple Negative Breast Cancer	https://clinicaltrials.gov/study/NCT05756166		NOT_YET_RECRUITING	NO	Incidence of adverse events, The dose limiting toxicities will be summarized by cohort using frequencies and relative frequencies., Up to 2 years
III	Phase II/III or III	NCT05760378	March 8, 2023	2023		Metastatic	Metastatic	Metastatic stage	Only BC	Only BC	TNBC	TNBC	YES	Camrelizumab	Camrelizumab		Famitinib + TPC (128)	Yes	Molecular target therapies	Molecular target therapies	Molecular target therapies	Targeted therapy combo	5	Immunecheckpoint	Yes	PFS	233							>200		TRUE	No						NCT05760378	Famitinib in Combination With Camrelizumab and TPC in The First-line Treatment of Immunomodulatory Locally Advanced or Metastatic TNBC.	https://clinicaltrials.gov/study/NCT05760378		RECRUITING	NO	PFS, time to progressive disease (according to RECIST1.1), Randomization until the first occurrence of disease progression or death from any cause, which ever occurs first, through the end of study (approximately 1.5 years)
II	Phase I/II or II	NCT05761470	March 9, 2023	2023		Neoadjuvant	Neoadjuvant	Early stage	Only BC	Only BC	HER2-neg, HRR mut	BRCA 1/2 mutant	YES	Camrelizumab	Camrelizumab		Fluzoparib + Nab-Paclitaxel	Yes	Multiple class	Multiple-way combo	Multiple-way combo	Multiple-way combo	1	Immunecheckpoint	Yes	pCR	66							50-200		TRUE	No						NCT05761470	Neoadjuvant Camrelizumab and Fluzoparib and Nab-paclitaxel in Early Breast Cancer With HRR Gene Mutation	https://clinicaltrials.gov/study/NCT05761470	IMPARP	RECRUITING	NO	Pathologic Complete Response (pCR), Pathologic response will be assessed in the surgically resected cancer and lymph nodes after completion of all chemotherapy by the local pathologist as part of routine care. Pathologic complete response is defined as no invasive cancer in the resected breast tissue and lymph nodes (ypT0/Tis, ypN0)., Up to 32 weeks
II	Phase I/II or II	NCT05763992	March 10, 2023	2023		Neoadjuvant	Neoadjuvant	Early stage	Only BC	Only BC	TNBC	TNBC	YES	Pembrolizumab	Pembrolizumab		Fasting Like Approach +- EC-->Paclitaxel, Carboplatin	Yes	Multiple class	Multiple-way combo	Multiple-way combo	Multiple-way combo	1	Immunecheckpoint	Yes	pCR	145							50-200		TRUE	No						NCT05763992	Targeting Triple Negative BREAst Cancer Metabolism With a Combination of Chemoimmunotherapy and a FASTing-like Approach in the Preoperative Setting: the BREAKFAST 2 Trial	https://clinicaltrials.gov/study/NCT05763992	BREAKFAST-2	RECRUITING	NO	Rate of Pathologic complete response (pCR), Absence of residual tumor cells in both breast tissue and axillary lymph nodes (ypT0/ypTis ypN0), Surgical specimen (at the time of surgery)
II	Phase I/II or II	NCT05795101	April 3, 2023	2023		Neoadjuvant	Neoadjuvant	Early stage	Only BC	Only BC	IBC, HER2-pos/HER2 low	HER2-pos	NO	Durvalumab	Durvalumab		T-DXd	Yes		Antibody drug conjugates	Antibody drug conjugates	Targeted therapy combo	5	Immunecheckpoint	Yes	pCR	63							50-200		TRUE	No						NCT05795101	TRUDI: TDXD+Durva in HER2+/Low IBC	https://clinicaltrials.gov/study/NCT05795101	TRUDI	RECRUITING	NO	Pathological complete response (pCR) Rate, pCR rate is the proportion of participants with absent invasive carcinoma in the breast and lymph nodes at time of surgery; in situ disease only is considered pCR; if off-treatment prior to surgery than considered not pCR., Assessed on surgical tissue: surgery occurs no later than 6 weeks post 8 cycles of neo-adjuvant therapy (one cycle=21 days)
I-II	Phase I/II or II	NCT05806385	April 10, 2023	2023		Neoadjuvant	Neoadjuvant	Early stage	Only BC	Only BC	TNBC	TNBC	YES	Cryoablation + anti PD-1			CT	Yes	Multiple class	Multiple-way combo	Multiple-way combo	Multiple-way combo	1	Immunecheckpoint	Yes	pCR	36							<50		TRUE	No						NCT05806385	Grouping Immune-modulation With Cryoablation (LOGIC) for Breast Cancers	https://clinicaltrials.gov/study/NCT05806385	LOGIC	NOT_YET_RECRUITING	NO	Rate of Complete Pathological Response, Pathological analysis of tumor after completion of local and neoadjuvant therapy, 6-8 months
I	Phase I	NCT05809752	April 12, 2023	2023		Metastatic (LMD)	Metastatic	Metastatic stage	Only BC	Only BC	TNBC, HER2 +	ER-	YES	Dendritic Cell Vaccine against HER2/3				No				Cancer vaccine	7	Cancer vaccine	No	safety	18							<50		TRUE	No						NCT05809752	A First in Human Dose Escalation of Dendritic Cell Vaccine (DCV)	https://clinicaltrials.gov/study/NCT05809752		RECRUITING	NO	Maximum Tolerated Dose of Intrathecal Dendritic Cell Vaccine, Maximum tolerated dose of intrathecal dendritic cell vaccine is defined as the highest dose of vaccine that does not cause undesirable side effects/dose limiting toxicity (DLT). To evaluate safety, the study team will monitor toxicities continuously and the study will be halted if an excessive number of toxicities are encountered., Up …
II	Phase I/II or II	NCT05809895	April 12, 2023	2023		Metastatic	Metastatic	Metastatic stage	Only BC	Only BC	TNBC CPS >=1	TNBC	YES	Tislelizumab + Ociperlimab (TIGIT) vs Pembro	Tislelizumab		Paclitaxel, Nab-Paclitaxel, Carboplatin, Gemcitabine (138)	Yes	Chemotherapy	Chemotherapy	Chemotherapy	Chemotherapy combo	3	Immunecheckpoint	Yes	PFS	250							>200		TRUE	No						NCT05809895	Phase II Study Evaluating the Efficacy and Safety of Ociperlimab in Combination With Tislelizumab and Chemotherapy as First-line Treatment for Participants With Advanced Triple Negative Breast Cancer	https://clinicaltrials.gov/study/NCT05809895	AdvanTIG-211	WITHDRAWN	NO	Progression-free Survival (PFS) based on investigator assessment using RECIST 1.1 criteria in Arm A and B, PFS is defined as the time from the date of randomization to the date of first documented progression or death due to any cause. The comparison of PFS between Arm A and Arm B will be provided, From randomization to date of disease progression or death, assessed up to approximately 32 months …
I-II	Phase I/II or II	NCT05812326	April 13, 2023	2023		Metastatic	Metastatic	Metastatic stage	Only BC	Only BC	MUC1-positive BC	All	YES	AJMUC1- PD-1 gene knockout anti-MUC1 CAR-T cells				No				CAR-T	8	CAR-T	No	safety	15							<50		TRUE	Yes	No					NCT05812326	PD-1 Knockout Anti-MUC1 CAR-T Cells in the Treatment of Advanced Breast Cancer	https://clinicaltrials.gov/study/NCT05812326		COMPLETED	NO	Number of participants with adverse events and dose limiting toxicities as assessed by CTCAE v5.0, 3 years|Incidence of treatment-emergent adverse events [safety and tolerability] of dose of PD-1 Knockout CAR-T cells will be assessed using CTCAE v5.0, 3 years|Monitoring the numbers of circulating AJMUC1 after infusion will be evaluated., up to 3 years
III	Phase II/III or III	NCT05812807	April 14, 2023	2023		Adjuvant (pCR)	Adjuvant	Early stage	Only BC	Only BC	TNBC	TNBC	YES	Pembrolizumab	Pembrolizumab		Observation (139)	No				Monotherapy	9	Immunecheckpoint	Yes	RFS	1295							>200		TRUE	No						NCT05812807	Pembrolizumab vs. Observation in People With Triple-negative Breast Cancer Who Had a Pathologic Complete Response After Chemotherapy Plus Pembrolizumab	https://clinicaltrials.gov/study/NCT05812807		RECRUITING	NO	Recurrence-free survival (RFS), Defined as the time from randomization to first invasive local, regional, or distant recurrence or death due to any cause. RFS will be compared between treatment arms using the hazard ratio (with 90% confidence interval and stratified log-rank test) from a stratified Cox model., Up to 10 years.
[truncated: 15 more columns]
